# Supplementary material for: Gene-Transcript Expression in Urine Supernatant and Urine Cell-Sediment Are Different but Equally Useful for Detecting Prostate Cancer
Source: Cancers (Basel). 2023 Jan 27;15(3):789. doi: 10.3390/cancers15030789 (PMC9913640; doi:10.3390/cancers15030789)
Supplement: Supplementary file 1 [file cancers-15-00789-s001.zip]

Archive with 5 entries (5 files):
- Figures S1-S2.pdf
- Table S1.xlsx
- Table S2.xlsx
- Table S3.xlsx
- Table S4.xlsx
