# Supplementary material for: Gene-Transcript Expression in Urine Supernatant and Urine Cell-Sediment Are Different but Equally Useful for Detecting Prostate Cancer
Source: Cancers (Basel). 2023 Jan 27;15(3):789. doi: 10.3390/cancers15030789 (PMC9913640; doi:10.3390/cancers15030789)
Supplement: Supplementary file 1 [file cancers-15-00789-s001.zip › Table S1.xlsx]

## Sheet: NanoString data
Sample_ID	Gene-probe type	M_113_2	M_115_1	M_83_2	M_92_3	M_93_1	M_93_2	M_93_3	M_95_1	M_75_3	M_75_5	M_75_8	M_78_1	M_78_5	M_79_5	M_81_4	M_82_5	M_83_5	M_85_1	M_87_2	M_87_4	M_89_2	M_89_3	M_90_4	M_92_6	M_94_4	M_97_4	M_76_7	M_83_1	M_86_6	M_96_1	M_89_8	M_77_1	M_75_10	M_100_6	M_100_10	M_90_1	M_102_3	M_100_4	M_75_1	M_81_1	M_81_7	M_84_2	M_84_3	M_86_1	M_90_9	M_80_1	M_104_5	M_90_8
Sample_Type (Cell, EV)		Cell	Cell	Cell	Cell	Cell	Cell	Cell	Cell	Cell	Cell	Cell	Cell	Cell	Cell	Cell	Cell	Cell	Cell	Cell	Cell	Cell	Cell	Cell	Cell	Cell	Cell	Cell	Cell	Cell	Cell	Cell	Cell	Cell	Cell	Cell	Cell	Cell	Cell	Cell	Cell	Cell	Cell	Cell	Cell	Cell	Cell	Cell	Cell
Clinical category		NC	NC	NC	NC	NC	NC	NC	NC	NC	NC	NC	NC	NC	NC	NC	NC	NC	NC	NC	NC	NC	NC	NC	NC	NC	NC	NC	NC	NC	NC	NC	NC	NC	NC	NC	NC	PCa	PCa	PCa	PCa	PCa	PCa	PCa	PCa	PCa	PCa	PCa	PCa
KLK3.PSA.exons1.2	Tissue specific (prostate)	30	192	1496	550	714	251	945	34	14	721	1	0	6	283	21	1317	257	1672	73	1637	831	123	0	290	725	211	238	298	5	5	1053	531	2495	349	811	965	420	2578	61	501	790	229	131	7	448	290	359	265
KLK3.PSA.exons2.3	Tissue specific (prostate)	68	87	786	762	460	183	1125	87	23	965	7	18	48	304	3	989	415	1863	65	792	1518	118	1	393	478	81	309	351	0	19	599	828	1779	309	588	437	458	3093	110	250	257	135	121	25	477	1323	747	415
PTPRC	Tissue specific (nucleated haematopoetic cells)	1755	877	13507	5178	1349	365	870	1318	15545	13555	7482	8187	16031	11556	3331	7764	10467	10820	11524	13956	15236	9076	8362	14780	17266	17277	7004	18381	14590	14543	20354	15945	14745	13200	11450	11637	10117	1155	30883	14762	14322	19791	8846	9019	30551	2085	12719	15652
SLC12A1	Tissue specific (Kidney)	169	1	0	15	0	0	67	0	16	133	0	1	0	23	0	67	0	309	0	0	70	38	9	0	0	2	2	12	26	1	72	92	0	309	0	217	146	822	155	0	20	61	0	0	0	1742	33	13
UPK2	Tissue specific (bladder)	417	7232	36	47	5948	1859	5458	9539	0	58	0	0	0	21	0	195	387	0	0	494	1060	12297	0	71	50	48	0	297	0	0	1010	5	0	437	1427	162	452	157	439	137	876	2	588	0	213	201	0	0
ALAS1	Housekeeping	8284	2820	8386	5072	8148	3732	5796	4307	10416	12974	21223	16102	12039	8524	1573	18012	11469	8804	11721	6799	12812	12351	2258	8229	16333	3898	6169	10373	4444	6932	15843	11643	13422	12079	17534	10267	3254	4112	18514	5018	14279	29889	17595	773	9770	3120	21760	13803
B2M	Housekeeping	30213	4435	39871	30813	15157	3183	16765	9111	93578	30939	60728	59110	70850	52181	31192	33805	44402	41538	49144	28217	67373	61268	27710	40223	41580	57418	65024	44261	64623	50850	65917	49770	42692	34813	57777	61009	40423	4810	100427	53022	59025	59131	27390	18096	85934	26960	46993	30613
GAPDH	Housekeeping	14198	4438	40665	14544	19520	8851	19682	7270	71553	50429	113286	69708	149331	96560	24958	47489	66550	49515	45429	62511	60068	21611	13875	45185	23771	41406	8520	71619	13211	41881	67769	56931	59350	47282	53578	52779	41644	22781	98111	43948	56680	31122	55491	10188	44648	14215	46295	63068
TBP	Housekeeping	105	79	36	223	183	189	187	108	290	173	403	306	395	206	85	336	681	203	581	388	582	354	22	204	11	473	68	143	0	292	486	321	591	579	174	458	209	0	775	630	326	324	195	79	678	423	570	60
HPRT	Housekeeping	1137	289	717	609	534	0	425	472	4642	1719	2759	3965	3724	3135	194	2086	2603	944	2180	1198	3270	1078	387	1427	1458	869	431	471	755	1872	4183	2785	3601	3073	923	2971	2113	661	2505	3429	2847	333	3798	224	1945	4051	4009	1431
RPLP2	Housekeeping	22171	17725	15817	43679	56108	50549	67126	19907	72827	62707	98630	120919	91413	76240	45499	52881	50665	71498	53533	69133	85286	81252	22009	48501	57096	28956	8988	28805	13220	29703	71206	79374	113472	56953	51954	86037	49213	105169	115745	80997	50075	22232	49728	11039	62534	42173	70738	40928
ERG.3.ex.4.5	Boruta selected	0	0	0	50	0	0	0	0	0	0	0	0	0	0	433	0	0	0	0	0	0	0	0	0	0	0	0	0	0	0	0	0	0	0	0	0	0	0	0	0	0	0	0	0	0	0	0	0
ERG3.ex.6.7	Boruta selected	0	0	0	0	0	0	0	0	0	0	0	0	0	0	0	0	0	0	0	0	0	0	0	0	0	0	1	1	4	8	19	24	55	97	147	152	0	0	0	0	0	0	0	0	0	0	2	4
TMPRSS2.ERG.fusion	Boruta selected	0	0	0	0	0	0	0	0	0	0	0	0	0	0	0	0	0	0	0	0	0	0	0	0	0	0	0	0	0	0	0	0	23	0	0	0	0	0	0	0	0	0	0	0	0	0	0	0
GJB1	Boruta selected	388	760	6	86	1098	111	1419	238	0	90	0	0	0	61	0	53	295	579	0	377	0	208	0	83	465	0	0	0	0	0	204	24	660	91	0	90	695	1419	0	23	77	0	117	0	0	78	131	104
HOXC6	Boruta selected	0	0	0	0	0	0	34	0	0	0	0	0	86	0	0	1662	0	0	7	30	62	0	0	53	0	0	0	0	0	0	92	6	472	678	157	8	782	872	0	0	2188	0	54	0	0	2673	80	109
PCA3	Boruta selected	0	32	0	43	70	4	164	2	0	144	0	0	0	0	0	170	1923	272	231	131	294	8	0	124	267	52	0	0	0	0	436	25	6669	67	499	272	95	8359	89	240	2909	1422	405	4	619	587	19	1146
OR51E2	Boruta selected	12	0	0	0	300	0	25	0	0	153	0	0	0	0	0	295	297	326	0	219	420	0	0	0	0	0	0	0	0	0	231	0	153	77	0	20	266	1230	0	176	467	32	68	0	51	0	1	372
FOLH1	Boruta selected	29	34	404	114	36	0	718	7	0	1396	0	0	2	0	0	838	151	330	7	708	653	56	0	23	661	252	9	564	174	0	499	167	1559	117	26	261	322	1586	0	499	2698	16	0	0	252	22	24	346
HPN	Boruta selected	3	0	106	102	1	13	6	0	29	578	83	33	31	154	0	140	80	134	58	391	630	58	73	92	225	424	85	712	498	141	359	175	531	169	91	217	427	212	304	10	398	0	0	64	546	285	83	945
IMPDH2	Boruta selected	819	908	703	900	1149	48	873	709	252	423	873	894	852	519	71	1700	1197	1471	634	1025	599	191	51	884	2213	170	805	176	60	505	1888	1203	1667	515	605	746	967	1014	2361	1494	1074	685	1147	129	583	1309	1285	166
RPS10	Boruta selected	16175	29110	9341	37145	41135	20765	39454	17263	55726	47202	54214	46193	47241	44784	17632	36026	35202	53619	53203	57888	82405	58462	10210	27094	33511	33272	6607	23262	7079	16080	50247	54615	69877	45917	45774	75602	45488	34582	64429	41150	33610	39527	24852	6401	42326	48210	25087	16483
SPINK1	Boruta selected	6677	33902	3069	1945	79892	14842	34764	52925	540	1209	1382	138	747	8223	433	2970	3756	2654	418	4974	10669	168761	54	679	1916	1217	184	335	483	46	9979	1968	228	2257	9398	1496	8613	3034	3372	179	2936	3567	4728	390	2215	2681	398	766
AATF	Test	48	14	0	55	79	167	43	26	146	359	280	139	278	52	153	240	305	144	177	56	222	126	139	285	89	83	58	553	195	205	432	245	188	208	57	231	169	84	439	144	198	84	72	41	127	192	180	125
ABCB9	Test	0	0	0	0	0	0	0	0	0	0	0	0	0	0	0	0	0	0	0	0	0	0	0	0	0	0	0	0	0	0	0	0	0	0	0	0	0	0	0	0	0	0	0	0	0	0	0	0
ACTR5	Test	101	193	0	0	317	176	363	46	980	341	393	587	780	0	633	332	1363	274	849	59	280	491	247	181	190	311	0	0	0	562	141	401	348	538	1473	307	331	74	1325	551	767	159	188	87	303	72	485	203
AGR2	Test	194	491	12	68	643	224	1828	372	0	259	0	0	0	0	0	35	75	361	0	22	140	863	0	0	0	0	0	0	0	6	427	117	0	0	144	141	318	779	65	0	1498	173	99	0	36	0	27	0
AMACR	Test	35	84	0	0	178	53	362	52	0	92	10	1	0	0	132	38	82	154	18	158	83	22	0	92	92	0	11	0	0	31	66	19	197	106	0	205	49	71	0	71	383	151	8	0	70	0	60	21
AMH	Test	0	0	0	0	0	0	0	0	4	0	0	0	0	0	0	0	0	0	0	0	0	0	0	0	0	0	0	0	0	0	0	1	0	0	0	0	0	7	0	0	0	0	0	0	0	4	0	0
ANKRD34B	Test	0	21	0	279	0	0	0	0	0	233	287	0	0	0	0	95	0	182	174	804	451	0	0	540	139	0	0	2	0	0	142	0	0	54	23	0	0	0	0	0	2	0	0	0	18	0	0	323
ANPEP	Test	107	11	3805	530	424	0	380	90	660	2310	1729	1008	3302	4860	0	4205	4336	1682	2711	2250	2081	1220	877	3480	315	2284	551	1830	848	1003	4796	3588	1509	4416	1473	2381	2582	658	5190	1523	753	2331	733	788	4710	0	430	3810
APOC1	Test	48180	248	555	3342	3282	73	180	997	76728	23831	73509	25056	84199	34890	55289	17066	88417	21895	113195	10594	104264	81041	3743	13229	12799	57310	527	13138	615	50424	14724	81592	73762	21782	49220	346632	16384	2356	141061	65506	51241	14759	22337	1948	83824	108387	56581	24105
ARexon9	Test	37	19	0	0	299	104	206	7	51	0	25	10	20	12	11	0	34	201	30	0	264	32	12	0	0	0	0	0	0	11	0	22	0	0	10	125	0	80	44	23	17	1	10	0	22	53	21	0
ARexons4.8	Test	168	130	0	40	698	229	1083	261	0	520	0	0	0	265	0	1024	281	757	0	2139	495	114	0	88	255	10	66	22	42	0	746	285	548	13	672	621	438	1047	0	92	0	3119	287	0	56	28	102	201
ARHGEF25	Test	0	0	0	0	0	0	0	0	0	0	0	0	0	0	0	0	0	0	0	0	0	0	0	0	0	0	0	0	0	0	0	0	0	0	8	9	0	0	0	0	0	0	0	0	0	0	0	0
AURKA	Test	75	153	0	12	54	24	57	120	309	145	450	324	361	41	810	214	273	168	344	81	300	102	144	96	0	191	0	26	71	290	169	191	77	281	163	193	254	75	555	173	774	173	213	40	334	297	389	159
B4GALNT4	Test	4	0	0	0	0	0	0	0	14	0	4	0	0	8	0	0	9	0	12	0	6	5	0	0	0	0	0	0	0	2	0	0	0	25	0	57	0	0	9	12	17	7	0	0	8	28	12	84
BRAF	Test	324	1626	2299	1119	1139	202	650	589	785	1740	366	824	1628	2474	355	864	1529	3013	991	4131	2406	301	659	1039	1135	3349	584	1236	948	1655	2512	1258	1326	1539	1057	1664	2882	213	2701	1842	2699	87	535	1504	2914	65	1214	2762
BTG2	Test	1267	2039	28706	6950	4082	712	4644	2857	10914	16632	6555	8405	26571	18013	2193	11081	14818	24139	11260	18955	18729	3400	9286	12289	10503	21491	8186	30986	20449	27092	21114	20271	11493	13577	18783	8747	18749	2137	40516	14974	17097	9022	1321	11192	32171	1697	9016	12163
CACNA1D	Test	72	93	270	196	164	563	172	160	257	447	170	232	340	554	25	427	381	804	238	462	793	381	42	249	471	433	101	575	223	271	691	320	501	599	777	512	611	193	592	216	480	824	123	192	495	201	253	370
CADPS	Test	2	0	0	0	0	0	0	0	0	46	0	0	0	0	0	0	0	0	0	0	0	4	0	0	0	0	0	0	0	0	0	0	0	0	0	85	0	103	0	0	0	0	0	0	0	0	0	0
CAMK2N2	Test	4	4	2	0	11	7	14	64	19	60	43	11	67	28	0	11	18	24	2	0	15	12	0	26	5	0	0	0	0	0	21	135	24	158	289	24	186	17	22	15	25	19	13	0	0	0	48	33
CAMKK2	Test	75	11	0	135	38	14	87	28	422	448	312	244	521	167	159	432	150	1824	171	467	566	101	87	456	1090	571	111	538	749	401	764	186	520	315	782	151	834	271	345	224	1128	557	136	231	579	12	344	747
CASKIN1	Test	10	8	0	4	30	7	7	0	19	0	24	35	16	10	0	21	7	8	0	0	13	21	0	1	4	0	0	0	0	0	9	10	12	63	11	182	0	28	4	15	2	1	6	0	0	14	173	0
CCDC88B	Test	24	2	7	208	5	0	0	0	1185	40	69	40	99	121	7	296	81	185	86	2	129	15	380	387	10	80	630	933	319	73	299	280	180	22	96	229	74	171	95	34	81	0	75	3	37	736	166	291
CD10	Test	142	20	6108	214	382	182	807	114	217	1317	118	0	806	1063	81	1492	239	2402	99	2491	1097	418	1773	799	1339	1388	2737	2305	4477	2431	4603	681	2145	2559	2419	1466	3391	583	1667	752	544	981	484	1968	2625	207	433	851
CDC20	Test	2	14	0	0	0	0	0	18	0	0	93	0	0	0	0	103	0	0	133	3	0	0	0	0	0	118	0	0	0	27	19	0	19	0	1	8	16	0	206	0	0	0	0	0	123	7	116	0
CDC37L1	Test	134	671	88	238	680	59	538	158	469	378	425	718	1428	495	0	571	1237	634	650	198	946	475	434	353	602	660	0	482	53	374	702	445	311	767	454	986	835	10	1170	676	602	1806	114	124	813	381	675	326
CDKN3	Test	3	0	0	171	1	0	11	24	53	60	175	0	48	186	0	64	72	28	65	0	127	207	38	0	0	21	0	158	0	0	28	67	298	175	158	380	95	0	65	57	240	0	354	3	265	27	147	0
CKAP2L	Test	0	45	147	99	0	0	0	28	0	57	0	0	0	0	54	85	80	0	122	11	113	0	0	8	0	124	0	0	0	21	0	0	0	328	0	75	0	0	13	32	260	8	71	0	92	0	162	47
CLIC2	Test	135	0	0	55	0	0	0	81	528	182	762	208	387	51	2271	782	300	0	410	23	876	520	0	527	283	455	157	1399	0	284	407	595	372	313	304	983	193	0	1575	701	901	0	1342	0	1547	197	736	116
CLU	Test	0	0	0	237	19	0	0	0	0	0	0	0	31	0	77	820	61	69	0	0	225	0	0	0	31	52	0	411	0	4	7	8	385	128	0	37	163	0	0	0	0	0	23	0	0	0	41	40
COL10A1	Test	168	790	0	129	353	7	504	37	147	207	121	118	268	0	23	249	177	51	275	106	882	0	126	447	266	1112	0	108	0	793	132	354	236	537	72	322	15	14	73	55	356	133	140	32	13	0	1010	107
COL9A2	Test	0	0	0	0	0	0	0	0	0	0	0	0	0	18	0	0	0	0	0	0	0	0	0	0	0	0	0	0	0	0	0	0	0	0	0	0	0	9	0	0	0	0	0	0	0	0	0	0
CP	Test	1349	597	0	0	1622	82	3554	403	1684	0	2493	1953	521	0	1627	38	27	0	12	0	8	0	333	56	0	0	2	2	0	1	4	50	0	20	31	124	116	102	0	0	2522	0	20	0	0	0	3580	107
CTA.211A9.5.MIATNB	Test	256	59	256	448	188	57	342	71	1946	477	1387	594	783	152	476	353	448	841	719	1398	853	873	747	734	431	157	0	59	835	620	618	382	544	429	0	354	720	102	2991	635	39	0	419	51	318	0	652	1297
DLX1	Test	250	0	0	163	0	0	0	0	0	0	0	0	0	0	0	0	0	0	0	0	0	0	0	0	0	0	0	0	0	0	123	0	0	0	0	15	0	1069	0	0	0	2	0	0	0	0	0	0
DNAH5	Test	31	121	2	5	13	173	0	70	0	0	0	4	2	0	0	34	21	2	0	52	0	21	0	0	0	0	2	12	0	0	49	0	17	45	0	56	0	0	0	0	42	0	0	5	2	0	16	47
DPP4	Test	111	917	125	1460	481	289	677	38	797	1700	179	743	2055	351	2512	1794	1484	3258	369	4555	2863	610	31	699	918	406	453	616	81	824	2798	980	1722	897	701	3252	2212	2975	529	765	473	1373	797	132	1087	2075	1563	947
EIF2D	Test	1685	742	702	3607	1641	568	1898	1015	1425	6929	2182	2694	3784	3119	4031	5191	2425	3702	2526	6267	3947	1828	1355	4389	3275	4856	1582	4345	1397	2082	3606	3624	5412	3165	1115	6238	4630	2510	8462	4158	3428	452	2598	608	5393	426	4192	3298
EN2	Test	0	0	0	0	4	0	0	1	0	0	0	0	0	0	0	3	0	0	0	130	9	14	0	0	0	11	0	0	0	0	0	0	0	15	0	21	0	0	3	0	0	0	0	0	0	0	0	0
ERG5	Test	0	0	0	0	0	0	0	0	0	0	0	0	0	0	0	0	0	0	0	0	0	0	0	0	0	0	0	0	0	0	0	0	0	0	0	16	0	0	0	0	0	0	0	0	0	0	0	0
FDPS	Test	1717	3009	3309	4287	4994	974	7553	2643	5533	6885	5649	4382	6368	4409	2625	8368	6033	10341	8264	5142	9076	8023	1913	3939	6834	3722	1975	4828	2926	3736	8259	6876	7087	5684	4952	9450	6972	2225	7700	6869	7187	1901	3004	846	8077	2545	6637	4338
GABARAPL2	Test	1953	2344	5407	4465	2881	1200	3066	1787	5253	9032	3881	4966	7612	10777	886	10269	7573	16457	5625	9608	15385	8491	1170	5127	9827	9780	2134	11670	5001	5546	15085	6938	10687	12001	8102	10287	13391	4005	12940	5367	11318	17011	2736	4051	10225	4670	5542	7495
GCNT1	Test	242	18	0	29	164	0	83	79	921	167	1362	1279	1438	172	309	1063	530	308	1255	181	180	962	408	914	0	223	0	66	200	907	62	881	183	551	923	185	71	256	492	493	879	0	691	11	2460	57	1448	262
GOLM1	Test	22	32	62	51	206	61	260	29	0	176	12	53	6	304	0	228	15	9	11	202	0	1038	0	0	667	0	0	33	0	58	2	63	224	39	77	177	108	128	143	129	1809	38	105	0	36	226	4	139
HIST1H1C	Test	2232	2122	4142	3350	2513	1748	3392	3663	6251	4116	5275	5553	3912	4073	9926	6999	3782	8699	3378	3143	5064	7270	465	2631	5175	1716	1312	4853	1619	2283	6038	4675	5045	3999	5407	4954	3495	13270	13335	8754	1488	3553	2688	781	2011	4835	4373	940
HIST1H1E	Test	170	403	172	251	473	429	764	691	1534	395	1293	663	751	645	1812	578	792	716	1040	286	402	556	187	541	123	223	212	565	163	345	709	584	474	768	522	760	214	476	1839	2800	747	633	452	65	610	468	677	164
HIST1H2BF	Test	89	70	31	252	493	504	753	275	554	608	633	806	361	193	0	497	251	1744	1193	385	483	598	26	348	960	104	1794	130	730	139	1354	307	397	593	811	753	363	1004	460	655	200	347	466	44	291	418	379	227
HIST1H2BG	Test	0	219	0	757	240	584	109	620	672	838	517	684	531	524	1	1306	1134	3073	2343	584	1307	1066	528	317	1247	1002	2417	908	480	638	2303	277	654	1153	3027	946	1271	212	1360	1119	490	1584	487	109	2255	2388	736	31
HIST3H2A..dropped.to.avoid.potential.negative.interactions.within.the.Nanostring.assay.	Test	49	34	31	28	36	25	53	37	61	90	57	46	62	62	0	85	33	107	80	107	74	163	0	15	57	76	15	88	0	56	114	38	166	92	114	96	44	110	74	32	66	16	8	3	30	63	35	107
HMBS	Test	106	97	0	101	274	11	269	168	231	168	446	387	239	230	0	243	105	512	478	186	342	220	8	91	64	94	11	293	95	150	326	375	332	148	224	246	104	94	491	276	44	16	83	27	216	130	596	133
HOXC4	Test	0	0	0	0	0	0	0	0	0	0	0	0	0	12	0	0	0	0	0	0	0	0	0	0	0	0	0	46	0	0	0	0	0	11	0	0	0	0	0	0	0	6	0	0	0	15	0	0
IFT57	Test	390	1102	1410	1717	2455	1354	4892	727	854	6363	1137	1141	1081	555	795	5160	1209	5066	940	5229	4618	2168	120	1256	1631	782	385	780	221	692	4015	3173	4758	1639	1831	3946	3314	2418	1038	1665	1203	1232	1467	239	2810	671	1083	636
IGFBP3	Test	9724	3997	171	1496	9287	7161	18362	5606	39	0	762	67	81	2866	0	1783	29	1092	0	215	1348	8731	0	87	1561	0	0	0	587	154	4128	716	35	678	5412	1606	890	1112	1996	0	1044	508	357	19	490	526	1130	8
ISX	Test	4	0	1	0	0	0	0	0	14	0	7	5	10	30	0	17	0	0	2	0	15	15	0	0	0	0	0	0	0	11	4	9	0	0	0	54	0	0	19	8	12	2	0	0	7	0	9	0
ITGBL1	Test	17	45	0	0	69	0	60	4	0	0	0	39	6	0	0	0	0	0	0	0	0	204	0	0	0	34	0	0	0	0	4	0	0	6	25	64	0	0	0	0	0	0	0	0	0	0	0	0
ITPR1	Test	5455	1451	1538	5315	2645	2280	2056	1477	10837	7765	20044	11861	27266	12707	5523	5996	11448	6736	8230	3561	13564	6950	2756	10063	4878	5507	1200	10380	1584	9378	8035	10912	15661	10787	5113	9590	5500	1290	18820	9250	4100	3446	12383	2996	6986	885	22192	9907
KLK2	Test	0	559	27	427	209	129	267	74	0	1609	0	0	12	204	0	2191	925	3662	143	4674	2001	119	0	899	180	84	146	815	112	0	600	419	2313	516	304	766	653	801	6	738	20	92	330	0	461	0	466	125
KLK4	Test	240	2506	1530	6890	1151	2461	3701	447	29	30470	224	820	881	2727	534	14868	4028	45271	1202	35277	23799	2630	321	7138	13554	2284	1808	7859	619	336	24018	8889	52510	4953	11038	13968	11608	10674	3061	3434	1114	10265	2768	17	8162	2706	5074	1163
LASS1	Test	4	0	0	55	0	19	0	151	0	414	0	47	116	0	0	295	14	80	86	342	433	0	0	282	0	217	13	61	134	121	255	29	51	106	600	303	159	8	132	0	50	37	38	16	678	0	73	1027
LBH	Test	27	28	0	78	94	54	285	112	301	84	210	562	128	7	0	61	0	138	22	230	112	400	138	31	6	126	0	0	0	154	310	18	5	503	204	114	233	211	47	42	173	6	5	37	121	48	447	149
MAK	Test	783	547	3	438	927	285	1262	459	582	1781	404	1579	1068	1618	1236	296	765	598	680	964	262	15	1771	2592	618	2090	3951	636	1890	2511	1496	1037	1841	1547	105	393	605	0	421	1908	1223	0	1919	263	529	0	783	1134
MAPK8IP2	Test	0	0	6	0	0	0	0	0	0	0	0	0	0	0	0	0	0	0	0	0	0	0	0	0	0	0	0	4	0	6	0	0	0	0	0	0	0	0	0	0	30	0	0	0	0	539	0	0
March5.	Test	113	1287	429	1264	1524	181	1087	953	572	1144	356	900	1741	653	579	3298	2528	2081	1596	2962	2026	1256	232	364	1222	1541	118	1637	98	1353	1085	1150	1771	2676	1830	2721	1793	175	2564	1130	1188	3592	1335	95	1682	138	833	438
MCM7	Test	28	231	1252	118	234	115	150	83	339	152	258	327	601	51	0	620	328	356	263	18	344	44	280	194	20	335	0	425	59	314	112	215	176	263	94	191	515	0	120	451	228	393	145	33	286	35	469	165
MCTP1	Test	4253	418	9417	16299	631	257	59	757	32858	32202	28101	28376	38205	22697	8590	27217	22658	40909	20865	43623	47601	12928	18368	26565	42709	48106	15756	60354	28650	28503	41495	27851	34895	28579	23744	19610	41020	911	39635	20705	49016	27271	25762	15376	50532	4108	31710	48644
MDK	Test	278	662	207	281	1528	420	3082	469	282	410	507	665	644	3805	357	500	119	638	237	437	439	1399	0	224	68	12	1	218	102	473	939	310	491	253	448	870	685	989	450	226	1789	212	136	1	284	496	661	148
MED4	Test	401	660	3272	674	1102	404	1488	328	1473	2976	1319	1472	2677	1401	338	2344	3393	2467	2220	1915	2813	1365	904	2068	1531	1877	184	730	443	1691	1960	1863	2484	1810	1880	1982	1536	381	3690	2077	3042	1723	1174	519	2862	1185	1482	1478
MEMO1	Test	1271	1925	147	439	2403	225	1380	588	2021	1688	1889	2932	4046	1669	900	2215	2387	2168	3274	1288	2683	1350	1212	1830	939	3171	141	1353	1097	3165	831	2833	2318	3730	2706	2691	1953	271	3489	3270	1502	945	1299	335	2241	900	3143	1677
Met	Test	173	201	30	37	475	680	707	173	550	43	0	3	1229	1826	0	293	996	1187	37	301	233	546	0	0	825	445	0	55	0	288	313	163	30	809	370	630	425	532	332	108	327	106	19	168	184	670	185	369
MEX3A	Test	1	8	0	0	0	0	0	0	0	0	0	0	0	0	0	0	0	0	0	0	0	0	0	0	0	0	0	0	0	0	22	0	0	0	0	3	0	0	0	0	0	0	0	0	0	0	0	0
MFSD2A	Test	118	0	98	1096	42	0	0	72	254	1071	620	204	343	1050	334	650	496	893	620	651	2746	406	277	452	928	2500	0	2447	124	456	1368	805	1495	837	270	791	263	12	2079	136	2055	645	961	366	3801	229	684	1975
MGAT5B	Test	0	2	0	0	0	0	6	3	0	0	0	81	0	0	0	4	30	0	0	0	0	0	0	0	0	0	0	0	0	0	0	3	0	222	0	7	0	3	0	0	3	0	0	34	0	0	0	0
MIC1	Test	189	45	179	373	50	157	151	133	122	243	31	0	57	962	1201	122	43	24	28	126	342	629	0	140	35	90	102	52	0	92	477	74	74	53	253	65	108	410	297	37	1112	20	29	0	797	111	189	192
MIR146A.DQ658414	Test	642	5	0	1047	103	7	4	82	3459	424	1666	1155	1255	286	945	1286	2461	1171	430	830	1371	258	1932	685	980	5958	0	3989	186	1968	960	1552	1272	869	638	1908	315	1	1390	467	9345	125	4231	309	2205	388	1911	961
MIR4435.1HG.lOC541471	Test	4871	1976	18866	7303	4551	1365	3435	3156	23199	18498	10400	23668	29769	19944	2300	8634	15919	27685	39715	11864	31463	23817	10166	25141	7133	19561	6450	17495	21276	20354	34819	27178	20434	20351	23114	24015	49800	1770	38977	20346	12378	24615	8228	5474	44616	21361	12731	19150
MKi67	Test	29	0	0	52	4	0	53	16	0	0	232	128	35	243	196	224	255	0	381	0	0	0	0	43	0	0	38	0	0	90	0	529	16	0	782	86	0	0	164	0	113	18	153	0	106	0	176	83
MMP11	Test	0	0	0	0	4	0	0	0	0	0	0	0	0	2	0	0	0	2	0	0	0	0	0	0	0	0	0	0	0	0	0	0	0	6	0	10	0	0	0	5	0	0	0	0	0	0	0	0
MMP25	Test	565	67	3462	103	22	0	0	89	466	2004	630	153	2341	1004	124	1432	814	1354	420	2263	1404	1347	1825	1534	234	1006	2560	2129	2639	4578	1440	1409	2752	1608	1342	745	1585	128	3843	1937	1374	1319	1065	1212	7585	438	1020	3371
MMP26	Test	15	0	0	0	0	0	0	0	0	0	0	0	0	0	0	0	0	0	0	0	0	0	0	0	0	0	0	0	0	0	0	0	0	0	0	0	0	0	0	0	0	0	0	0	0	0	0	0
MNX1	Test	0	0	0	0	3	0	0	0	0	0	0	0	0	0	0	0	0	0	0	0	0	4	0	0	0	0	0	0	0	0	0	0	0	0	0	0	0	25	0	0	0	0	0	0	0	0	0	0
MSMB	Test	2504	14230	24933	62116	25002	47280	33121	2375	46	88721	939	3346	3251	20228	4191	59342	10117	94300	5719	145371	132578	5193	2079	25043	31348	36853	23576	21397	5191	1058	48978	32605	122686	25593	55436	46880	118351	66022	13473	18807	12757	63332	35764	0	27398	24667	22252	4670
MXI1	Test	2381	4804	192	1494	3634	1502	4974	1371	4316	9310	4393	3298	15413	7152	25349	15321	10870	4873	3070	6410	7008	7845	1023	8336	1474	5388	55	8768	1163	3984	11398	6441	11188	12239	11417	11022	8036	5372	14216	5293	5187	6509	9385	893	4008	5486	5862	5343
MYOF	Test	3856	2550	294	3030	3148	2422	5508	1927	6560	5270	16079	7801	6863	338	8460	4930	3016	2873	6491	1638	5050	7663	2483	1248	64	625	351	2689	804	2420	1989	2340	3450	1691	2192	2241	1807	793	5422	2072	3716	1877	5844	320	5325	559	15832	3360
NAALADL2	Test	2866	4925	616	110	4189	3906	6999	3002	4	1411	20	18	10	875	0	1251	997	790	96	1600	630	952	0	20	12	0	0	1228	0	6	833	258	183	394	18	422	254	1067	61	123	1074	3	269	0	4	85	311	182
NEAT1	Test	24838	20841	137536	138824	32043	17086	16601	12611	178099	169615	108415	119616	135706	119520	128442	99920	108135	178037	128904	210972	64795	50232	186295	196923	183089	188734	242074	172470	306140	184779	159675	126386	99066	97575	108264	77276	225308	6790	198846	150356	181812	66886	56638	65451	145349	21562	89569	189524
NKAIN1	Test	31	0	0	0	0	219	353	58	0	107	0	0	0	696	0	2066	477	789	334	1878	1856	0	0	941	51	0	108	0	0	0	657	909	1669	213	415	669	377	868	0	0	0	528	350	0	0	169	219	308
NLRP3	Test	521	0	3131	1150	47	0	0	98	2520	1297	1087	1193	2325	266	524	889	874	950	555	1577	1278	244	862	981	2454	1206	3170	500	4533	1063	2718	1786	827	1252	1998	847	343	31	1496	1346	1320	316	1753	1108	1619	2	870	2007
OGT	Test	2370	4707	6265	1434	5018	2183	4639	3576	8408	3989	4276	3255	6776	2111	4014	6310	4240	2311	5780	2814	3773	1892	3329	2451	1316	4825	913	755	2398	6559	2463	2890	4381	5315	792	5437	1800	1050	5258	7785	4203	4999	5443	882	3355	1395	4642	6551
PALM3	Test	0	488	0	0	152	0	27	34	0	0	1	0	0	0	0	9	0	0	0	0	2	6	0	0	0	0	0	0	0	0	0	9	291	2	0	18	0	652	0	0	0	10	0	0	0	0	8	0
PCSK6	Test	19	14	0	0	80	4	21	28	0	37	4	0	0	77	0	17	0	22	0	1	53	19	0	0	0	0	0	0	0	6	18	12	11	2	10	25	0	10	0	0	0	11	36	0	0	0	20	0
PDLIM5	Test	745	2249	626	2861	1860	724	2365	1487	1809	5728	2161	1284	4302	4904	1209	9893	4392	14080	3800	8768	8176	5219	1845	2771	6579	5930	350	5997	326	2535	8404	3335	7353	5551	6704	6783	4950	1593	6017	3938	8605	5075	4094	1044	6077	7070	5163	2521
PECI	Test	447	150	2707	1911	1103	716	1077	386	1050	871	1729	1333	1541	738	79	2757	1804	1904	903	2498	3269	2852	322	393	551	301	362	6738	114	1144	1670	1887	2830	2733	1551	4217	1807	6361	1971	519	503	2522	676	38	2130	3004	758	329
PPAP2A	Test	564	3138	643	1397	7944	3022	6752	3092	2360	2993	1318	1586	2143	552	1024	2959	2597	4266	1990	5127	4393	5870	677	1158	2366	1513	849	1331	147	1484	3767	2100	3084	2453	2958	4712	3370	4238	3354	1784	1740	668	1715	251	4054	413	1998	1939
PPFIA2	Test	0	73	0	0	23	0	80	0	5	1	5	4	3	0	0	0	0	0	0	0	1	34	0	0	0	0	0	0	0	0	0	12	6	0	2	81	8	1	0	0	0	5	50	0	0	0	17	0
PPP1R12B	Test	49	873	0	670	874	663	677	324	193	90	652	63	453	897	0	200	223	290	696	146	336	623	512	95	0	264	23	0	2	535	188	290	492	549	152	282	269	175	196	620	307	5	137	23	751	4	349	343
PSTPIP1	Test	88	0	287	346	22	0	0	65	368	443	1055	598	204	941	524	543	720	417	65	58	185	157	1026	436	11	111	5054	262	1990	334	1251	711	153	421	124	76	74	0	221	263	264	46	569	104	262	0	609	226
PTN	Test	0	0	22	0	68	6	63	21	0	16	0	0	0	2	0	13	0	4	0	77	18	7	0	0	0	0	0	0	0	0	23	15	24	0	16	10	40	97	0	0	10	0	0	0	0	0	11	0
PVT1	Test	523	101	2	4	282	3	189	306	1172	108	298	273	201	20	0	410	362	26	386	27	99	52	17	223	16	62	0	0	18	477	78	108	157	141	18	39	24	27	9	24	82	2	132	14	171	0	189	64
RAB17	Test	26	70	26	0	123	37	99	72	0	58	0	13	0	0	0	36	23	22	0	46	22	135	0	0	0	0	0	0	0	0	26	28	66	43	68	136	91	293	0	0	19	482	38	0	0	43	2	19
RIOK3	Test	272	104	0	322	274	54	591	263	1091	1444	1051	547	1275	1166	40	992	1111	837	887	337	1330	2299	497	772	101	540	407	688	257	764	904	649	592	889	1004	700	1443	167	2978	717	846	935	1004	210	1019	408	1480	628
RNF157	Test	78	0	0	0	0	0	0	103	11	29	1	199	19	0	0	209	19	0	0	0	0	430	88	0	0	0	24	0	0	75	88	0	26	144	0	142	62	708	0	0	106	0	0	0	0	0	238	5
RP11.244H18.1.P712P	Test	171	115	584	1027	83	465	169	11	0	2430	0	0	0	100	0	1176	218	1423	88	1689	923	388	0	632	22	136	134	547	30	0	428	603	1572	256	90	915	430	1089	0	205	126	97	625	0	445	429	98	45
RP11.97O12.7	Test	372	681	968	1067	866	544	774	263	576	897	224	742	850	644	482	845	323	368	901	426	584	745	94	469	32	166	0	64	22	603	449	725	918	415	347	683	558	682	1365	1195	631	374	629	191	514	935	812	215
RPL18A	Test	4845	5524	3393	6213	8254	3746	8438	5130	9913	9214	14063	11967	14596	12000	1730	8183	9639	12867	9864	13005	16719	12725	2094	6736	6654	6743	1730	5632	1681	4417	12919	11468	18898	11205	10951	17154	9038	11212	16611	12865	9432	9290	6462	2035	11097	5733	8967	4550
RPL23AP53	Test	590	454	0	3	225	0	134	40	0	143	56	15	184	0	0	22	193	169	66	244	522	6	0	158	46	227	103	0	0	98	90	90	123	78	98	397	19	22	4	123	148	56	67	16	146	88	84	328
RPS11	Test	41220	55195	41441	64972	87516	41218	73421	52821	149247	115157	139413	99152	142975	89262	55914	114047	89416	124949	110881	120951	151415	117022	31699	63955	78391	83727	20738	78698	17312	54564	113700	112664	178044	117057	118256	163372	102703	104300	186157	115017	112296	105773	82757	28262	101702	111229	62268	36364
SACM1L	Test	71	358	0	235	469	428	480	348	1288	613	210	1461	818	312	1085	385	943	458	872	909	763	206	408	502	206	933	32	359	32	1310	581	537	689	936	957	696	341	183	677	454	1087	453	560	108	582	52	1224	650
SChLAP1	Test	0	0	0	0	68	0	5	13	0	3	0	0	0	0	0	25	0	0	0	0	17	0	0	0	0	0	0	0	0	0	0	0	58	0	0	4	0	0	0	0	0	0	0	0	0	0	0	0
SEC61A1	Test	532	208	0	175	409	0	644	381	2022	331	1848	944	1292	413	297	479	2449	1774	1674	600	610	714	257	1264	25	570	153	290	516	803	808	1004	346	763	330	1277	565	33	1488	3107	2599	1465	999	208	703	454	1166	754
SERPINB5.Maspin	Test	46	90	0	53	198	485	141	312	0	123	0	0	0	0	0	442	0	141	0	46	50	1806	0	7	0	0	0	96	1	0	78	56	0	0	0	35	61	52	0	4	0	0	15	0	0	0	2	0
SFRP4	Test	0	0	0	0	0	0	0	0	0	14	0	0	34	0	0	0	0	0	0	27	51	0	0	0	0	0	0	0	0	0	0	0	0	0	6	458	0	119	0	0	0	2815	0	0	0	0	16	0
SIM2.long	Test	0	0	0	0	0	10	0	2	0	3	0	0	0	2	0	77	34	71	0	23	13	0	0	0	0	0	0	0	0	0	71	0	52	0	0	23	0	71	0	0	10	0	0	0	0	222	6	64
SIM2.short	Test	3	0	0	0	0	0	0	0	0	0	0	0	0	0	0	3	0	0	0	0	0	1	0	0	0	0	0	0	0	0	0	0	0	0	0	3	0	0	0	0	0	0	0	0	0	0	0	0
SIRT1	Test	49	29	37	24	64	19	46	74	100	125	182	108	293	103	0	296	270	546	241	450	488	192	59	223	433	302	35	301	217	222	410	231	191	167	228	363	318	29	485	214	284	297	440	52	492	85	175	345
SLC43A1	Test	2	0	0	0	0	0	15	0	0	48	0	0	28	0	0	2	0	7	11	0	0	4	0	0	0	0	0	0	0	0	119	0	6	0	0	2	0	19	156	68	64	0	0	0	30	0	33	0
SLC4A1.S	Test	0	0	0	0	0	0	0	0	0	0	0	0	0	0	0	0	0	0	0	0	0	0	0	0	0	0	0	0	0	0	0	0	0	0	0	0	0	0	0	0	0	0	0	0	0	0	0	0
SMAP1.ex.7.8	Test	47	46	1	378	187	425	214	81	112	478	374	170	897	154	0	499	1074	300	580	507	526	231	13	275	205	330	0	208	21	305	173	394	654	471	135	828	120	28	1420	313	423	372	123	19	346	37	526	242
SMIM1	Test	4	119	0	8	76	45	118	36	2	37	37	0	52	2	0	28	2	105	14	302	45	76	2	21	0	0	7	0	0	0	240	163	302	218	520	339	284	1469	24	21	265	6	0	44	0	15	16	31
SNCA	Test	774	81	230	359	406	1677	2077	163	1573	2104	2638	1536	5696	2053	6225	3526	3939	824	4570	2928	3519	2143	547	1092	412	1386	294	1019	79	1897	2569	3866	3806	14295	1037	5136	1277	1501	6414	4228	1151	424	2395	265	4640	2005	2291	1705
SNORA20	Test	6	32	0	184	56	483	7	37	142	51	45	39	342	12	97	322	328	38	181	242	345	139	105	0	39	1016	9	59	2	161	108	204	101	71	105	929	97	0	121	8	336	1	161	134	261	0	82	195
SPON2	Test	46	0	187	984	2863	919	6699	342	84	1083	207	489	87	3	0	564	64	3370	204	2930	616	204	0	312	0	0	5	96	0	27	2077	1130	5144	1398	1198	851	396	13356	27	792	19	273	74	2	1603	3235	637	1925
SRSF3	Test	69	87	60	125	170	53	305	44	350	479	233	420	627	65	1219	388	338	352	251	481	652	139	265	341	210	233	215	257	719	548	536	624	58	725	255	734	763	3	987	319	421	135	306	86	400	65	362	821
SSPO	Test	0	0	0	0	2	0	0	0	0	0	0	0	0	0	0	0	0	0	0	0	0	3	0	0	0	0	0	0	0	0	0	0	0	0	0	4	0	7	0	0	0	0	0	0	0	0	0	0
SSTR1	Test	3	0	0	0	18	2	14	9	11	4	20	14	22	26	3	11	0	15	0	0	17	22	0	0	4	0	0	0	0	0	10	12	5	8	9	17	0	20	0	15	17	0	1	0	4	0	22	1
ST6GALNAC1	Test	814	1518	0	90	445	158	1344	152	0	0	0	0	0	56	0	4	0	0	0	0	0	0	0	4	0	0	3	0	0	5	0	0	0	0	7	0	0	118	117	0	0	0	176	0	1415	91	30	0
STEAP2	Test	153	904	56	255	1304	384	1345	359	0	419	0	0	0	199	0	1347	238	889	35	1642	833	179	3	99	168	57	87	870	40	0	731	486	870	130	124	683	452	579	26	182	3807	25	132	0	1300	103	517	76
STEAP4	Test	422	2344	17291	3622	4888	3244	8054	543	3583	5365	1705	2064	10585	8581	373	4509	6104	6304	5164	3566	3904	9978	2077	1990	5532	6036	1946	9717	6610	6528	8794	5349	2603	3932	8000	1421	5762	584	15187	4662	13931	7374	2226	4203	15136	294	3278	3111
STOM	Test	4191	326	1322	81	217	0	919	381	6633	852	8138	2008	3347	5087	95	2066	417	137	1343	361	1455	1079	1418	1130	2465	1073	1189	1525	986	2462	1275	1372	1805	907	622	1333	136	111	1996	361	3471	124	398	741	1853	345	4526	1938
SULF2	Test	2273	200	910	1256	113	0	6	96	6627	3656	5883	3557	10595	1695	344	1168	4232	6291	1163	7373	1324	1392	2233	5446	4748	3902	4534	6351	2666	3497	5989	3452	2828	1607	3292	3643	6594	616	9058	7590	2517	3602	2062	1145	421	423	4518	3772
SULT1A1	Test	2370	249	12802	2193	1409	1437	414	109	997	740	1117	3437	4436	2694	2156	981	1547	802	1977	706	308	6075	1451	1461	2026	2034	348	685	3520	5522	4801	3026	5089	1113	1867	1205	1625	1553	3865	11257	648	2575	2638	921	3419	940	570	4022
SYNM	Test	11	32	0	0	10	27	8	0	54	83	178	18	7	0	0	103	71	0	30	0	54	0	0	0	0	16	0	5	0	0	1263	0	80	77	155	47	0	2	0	0	0	75	173	0	0	0	85	15
TDRD	Test	0	0	0	0	0	0	0	0	0	0	0	0	0	0	0	0	30	0	0	0	0	0	0	0	0	0	0	0	0	0	0	0	56	0	0	0	0	0	0	0	248	0	0	0	0	0	0	5
TERF2IP	Test	3042	2700	3704	5729	7615	2809	8014	4075	13281	15005	13355	14022	23614	9497	3862	23480	17718	18422	13040	14838	25690	16290	3335	12637	6201	15830	1173	19661	5783	13159	21904	14764	21944	21039	16124	15224	9903	2530	26490	15299	20833	23530	15449	5765	15569	5297	11138	13901
TERT	Test	5	2	0	0	4	0	2	0	0	0	0	0	0	0	0	0	0	0	0	0	4	3	0	0	0	0	0	0	0	0	0	0	8	0	10	7	0	0	0	0	0	0	0	0	0	0	0	0
TFDP1	Test	363	265	1607	446	586	1159	466	264	1049	698	1228	713	948	864	3	1097	1242	1854	937	624	2196	381	423	643	83	1100	125	1215	1221	1041	1683	993	1134	745	345	1204	1116	675	1941	1045	651	1119	1125	177	1529	237	913	1062
Timp4	Test	0	1052	57	0	279	6	182	2	16	204	40	21	272	88	0	279	164	121	62	5	330	9	171	134	0	0	0	0	32	344	0	0	40	80	0	302	73	121	0	108	0	0	0	0	0	22	58	129
TMCC2	Test	0	0	0	0	0	0	0	0	0	0	0	0	0	0	0	0	0	0	0	0	0	0	0	0	0	0	0	0	0	0	0	0	0	0	0	0	0	0	0	0	0	0	0	0	0	0	0	0
TMEM45B	Test	120	1148	11	96	806	266	1453	483	0	236	0	0	26	26	65	196	55	183	70	165	44	646	10	23	38	0	0	0	0	44	84	35	133	69	577	51	77	30	454	107	804	0	71	56	3	88	36	138
TMEM47	Test	0	0	0	0	341	0	294	84	0	0	0	0	0	0	0	4	0	0	0	0	0	187	0	0	17	0	0	0	0	0	104	0	0	0	0	30	160	30	121	0	0	0	0	0	0	206	0	0
TMEM86A	Test	106	250	0	6	77	0	2	33	816	438	765	271	782	0	437	365	539	79	410	58	519	202	105	315	0	217	0	22	0	699	60	338	467	282	102	1702	70	255	2633	1222	507	124	808	0	660	5	757	205
TRPM4	Test	88	283	36	0	99	16	229	15	11	14	116	0	5	15	0	36	56	52	11	65	10	0	44	20	248	0	0	0	0	35	113	0	40	47	15	35	11	66	30	10	285	107	15	0	0	0	89	42
TWIST1	Test	4	4	0	0	2	3	19	4	5	5	11	18	6	12	0	7	12	14	0	5	5	9	0	0	0	0	0	0	0	0	12	5	9	0	0	10	0	27	5	0	10	1	6	0	0	2	10	0
VAX2	Test	8	2	0	0	3	0	4	1	0	0	0	0	0	0	0	2	0	0	0	0	0	0	0	0	0	0	0	0	0	0	0	0	0	0	0	0	0	10	0	0	0	0	0	0	0	0	52	0
VPS13A	Test	217	2115	0	436	2359	175	1854	959	1304	269	659	944	2127	38	231	965	1405	433	1261	355	1419	668	382	200	137	1105	14	1207	8	1520	409	939	969	1737	910	2133	849	87	980	1014	1985	16	776	89	964	149	1303	326
ZNF577	Test	111	275	265	272	473	338	709	224	562	894	372	163	271	90	0	515	543	843	373	513	830	108	4	300	0	164	41	83	48	567	384	1003	582	320	37	1389	881	1319	606	205	165	2247	707	195	0	67	511	93
POS_C.8.	NanoString Positive control	2611	2580	2427	2470	2493	2471	2477	2601	2670	2941	2396	2534	2618	2778	2617	2814	2462	2470	2622	2823	2393	2778	2572	2484	2653	2839	2733	2422	2712	2602	2741	2535	2574	3011	2574	2585	2444	2590	2651	2690	2699	2458	2331	2619	2522	2610	2439	2432
POS_A.128.	NanoString Positive control	25844	25614	23960	24319	24315	24825	24996	22797	20071	25506	22375	22102	23205	24303	24114	22851	22858	23573	23655	25963	22037	24708	23107	25457	25628	24531	25289	23735	24404	22625	24594	23275	20375	24648	23252	23188	21028	22275	21386	23255	23660	23368	23097	25266	24420	23467	24001	24250
POS_F.0.125.	NanoString Positive control	19	22	20	19	28	19	22	30	21	14	24	14	9	10	13	10	22	12	10	0	12	6	15	4	13	0	14	13	1	17	6	22	5	11	14	18	9	32	0	7	14	19	26	21	2	18	23	19
POS_D.2.	NanoString Positive control	673	614	555	577	558	613	574	597	580	619	588	586	647	679	657	681	541	570	610	600	571	573	613	576	606	565	671	575	555	578	601	535	526	627	589	594	578	631	604	625	607	601	586	572	540	681	595	575
POS_B.32.	NanoString Positive control	9496	9405	9235	9022	8860	9101	8800	9265	9029	10201	8602	8833	8807	9443	9422	9362	8474	9135	9173	10286	8346	9594	9360	9197	9317	9999	9828	8880	9110	9102	9747	8839	8918	10242	9462	9060	8731	9145	8963	9057	9019	9155	8983	9539	8877	8802	8648	8970
POS_E.0.5.	NanoString Positive control	93	74	85	78	83	98	88	94	81	74	79	85	52	74	56	88	87	96	78	56	81	92	77	76	77	63	77	84	53	82	55	84	59	59	76	90	75	71	56	65	62	102	84	96	100	72	91	76
NEG_C.0.	NanoString Negative control	0	0	0	0	0	0	0	0	0	0	0	0	0	0	0	0	0	0	0	0	0	0	0	0	0	0	0	0	0	0	0	0	0	0	0	0	0	0	0	0	0	0	0	0	0	0	0	0
NEG_D.0.	NanoString Negative control	0	0	1	0	0	0	0	0	1	0	1	0	0	0	3	0	1	0	0	0	0	0	2	4	0	4	2	0	6	2	1	1	0	2	1	0	0	0	7	4	0	0	0	0	1	0	0	2
NEG_E.0.	NanoString Negative control	0	0	0	0	0	0	0	0	0	0	0	0	0	0	0	0	0	0	0	0	0	0	0	0	0	0	0	0	0	0	0	0	0	0	0	0	0	0	0	0	0	0	0	0	0	0	0	0
NEG_A.0.	NanoString Negative control	0	0	0	0	0	0	0	0	0	0	0	0	0	0	0	0	0	0	0	0	0	0	0	0	0	0	0	0	0	0	0	0	0	0	0	0	0	0	0	0	0	0	0	0	0	0	0	0
NEG_H.0.	NanoString Negative control	0	0	0	0	0	0	0	0	0	0	0	0	0	0	0	0	0	0	0	0	0	0	0	0	0	0	0	0	0	0	0	0	0	0	0	0	0	0	0	0	0	0	0	0	0	0	0	0
NEG_G.0.	NanoString Negative control	0	0	0	0	0	0	0	0	0	0	0	0	0	0	0	0	0	0	0	0	1	0	0	0	0	0	0	0	0	0	0	0	0	0	0	0	0	0	0	0	0	0	0	0	0	2	0	0
NEG_F.0.	NanoString Negative control	0	0	0	0	0	0	0	0	0	0	0	0	0	0	0	0	0	0	0	0	0	0	0	0	0	0	0	0	0	0	0	0	0	0	0	0	0	0	0	0	0	0	0	0	0	0	0	0
NEG_B.0.	NanoString Negative control	0	0	0	0	0	0	0	0	0	0	0	0	0	0	0	0	0	0	0	0	0	0	0	0	0	0	0	0	0	0	0	0	0	0	0	0	0	0	0	0	0	0	0	0	0	0	0	0
[truncated: 104 more columns]

## Sheet: NanoString probes
	Official gene name	Accession Number	NanoString capture probe sequence	NanoString reporter probe sequence	Gene Type		EdgeR prefiltered	Fraction with highest expression
	KLK3 (exons 1-2)#	NM_001030048.1	TGAGGAAGACAACCGGGACCCACATGGTGACACAGCTCTCCGGGTG	AATCCGAGACAGGATGAGGGGTGCAGCACCAATCCACGTCACGGACAGGG	Tissue specific		KLK3 (exons 1-2)	EV
	KLK3 (exon 2-3)#	NM_001648.2	ATCACGCTTTTGTTCCTGATGCAGTGGGCAGCTGTG	CCTGTGTCTTCAGGATGAAACAGGCTGTGCCGACCCAGCAAG	Tissue specific		KLK3 (exon 2-3)	EV
	PCA3*#	NR_015342.1	TAAGGAACACATCAATTCATTTTCTAATGTCCTTCCCTCACAAGCGGGAC	TCCCGTTCAAATAAATATCCACAACAGGATCTGTTTTCCTGCCCATCCTT	PCa		PCA3	EV
	OR52A2*#	NM_030774.2	GAGCGTGCAGGCTGCGTTCCGTCCTTACGATGAAGACCACGATGCAGTTT	GGATAAGGCCAGGTCAATGGCTGCAAGCATGCAGAGAAAGAGGTACATCG	PCa		OR52A2	EV
	RPLP2#	NM_001004.3	CTGATAACCTTGTTGAGCCGGTCGTCGTCCGCCTCGATAC	TGCCAATACCCTGGGCAATGACGTCTTCAATGTTTTTTCCATTCAGCTCA	Housekeeping		RPLP2	EV
	FOLH1#	NM_004476.1	TGAAAGGTGGTACAATATCCGAAACATTTTCATATCCTGGAGGAGGTGGT	GTTAACATACACTAGATCGCCCTCTGGCATTCCTTGAGGAGAGAAAGCAC	PCa		FOLH1	EV
	TMPRSS2:ERG*#	Fusion_0120.1	CTGCCGCGCTCCAGGCGGCGCTCCCCGCCCCTCGC	TAGGCACACTCAAACAACGACTGGTCCTCACTCACAACTGATAAGGCTTC	PCa			EV
	ERG3 (exons 6-7)*#	NM_182918.3	ACATCATCTGAAGTCAAATGTGGAAGAGGAGTCTCTCTGAGGTAGTGGAG	CTGTGTTTCTAGCATGCATTAACCGTGGAGAGTTTTGTAAGGCTTTATCA	PCa		ERG3 (exons 6-7)	EV
* Boruta identified gene probes	GJB1*	NM_000166.5	TGAAGATGAAGATGACCGAGAGCCATACTCGGCCAATGGCAGTAGAATGC	TTTCTCATCACCCCACACACTCTCTGCAGCCACCACCAGCACCATGATTC	PCa		GJB1	EV
# analysed by PCR	ERG3 (exons 4-5)*	NM_004449.4	TGAGCCATTCACCTGGCTAGGGTTACATTCCATTTTGATGGTGACCCTGG	CCACCATCTTCCCGCCTTTGGCCACACTGCATTCATCAGGAGAGTTCCT	PCa			EV
	HOXC6*	NM_153693.3	GGTCGAGAAATGCCTCACTGGATCATAGGCGGTGGAATTGAGGGCGACGT	GAATAAAAGGGAGTCGAGTAGATCCGGTTCTGGGCAACGGCCGCTCCATA	PCa		HOXC6	EV
	HPN*	NM_182983.1	CCGAGAGATGCTGTCCTCACACACAAAGGGACCACCGCTG	CCAACTCACAATGCCACACAGCCGCCAACGTGGCGT	PCa		HPN	No Sig Difference
	IMPDH2*	NM_000884.2	TCTTTGAGAAAATCAATGTCCCTGGAGGAGATGATGCCCACCAAGCGGCT	TCCCTCTTTGTCATTATCTCTTCCAAGAAACAGTCATGTTCCTCC	PCa		IMPDH2	EV
	RPS10*	NM_001014.3	GAAATGTCTCCAGGCAAACTGTTCCTTCACGTAGCCTCGGGACTTGAGAG	TGAAGGTAATCACGGAGATACTGGATACCCTCATTGGTAAGGTACCAGTA	PCa		RPS10	EV
	SPINK1*	NM_003122.2	AAGTTCTGCGTCCAGAGGTCAGTTGAAAACTGCACCGCACTTACCACGTC	CAACAGGGCCAAGGCACTGAGAAGAAAGATGCCTGTTACCTTCATGGCTG	PCa		SPINK1	Cell
	UPK2	NM_006760.3	ACGAGGTTTGTCACCTGGTATGCACTGAGCCGAGTGACTG	TCCCCTTCTTCACTAGGTAGGAAATGTAGAATTTGGTTCCTGGC	Tissue specific		UPK2	Cell
	CDKN3	NM_005192.3	AGACAAGATCTCCCAAGTCCTCCATAGCAGTGTATTAAGGTTTTTCGGTA	CTCTGGTGATATTGTGTCAGACAGGTATAGTAGGAGACAAGCAGCTACA	PCa		CDKN3	No Sig Difference
	SLC12A1	NM_000338.2	CCATATACAACAAATCCGATATGGATCCCTTTCTTGCCACGGGAAGGCTC	TCTAACTAGTAAGACAGGTGGGAGGTTCTTTGTGAGGATTTCCAACCAAG	Tissue specific		SLC12A1	No Sig Difference
	AATF	NM_012138.3	TCATCATCTTCACTAGAAATCTCCTCACTTCCCGCATTGGGCTTTGTCCC	CTCTTTGCAGGGACCCTTCTTCGTTGCTGCTTCTTCTCTTCTACCAGC	PCa		AATF	Cell
	ACTR5	NM_024855.3	CAAGGCATGGCGTGCAGGGCAGTCTCTCTGGAGGG	GGCAGGTACATCTAGCACAATCACAGTCCTGTCACACTGCCAACGTGGCC	PCa		ACTR5	No Sig Difference
	AGR2	NM_006408.2	TGCCTCATCAACACGTCACCACCCTTTGCTCTTCTTCCAATTAGTCACAT	TGCCACAGCCTTTCACGTTTCCTAAACCCTAGTAACCTCTGATCTCCATC	PCa		AGR2	EV
	ALAS1	NM_000688.4	AGTGTTCCAGAAATGATGTCCATTTTTGGCATGACTCCATCCCGATCCCC	GAGAACTCGTGCTGGCGATGTACCCTCCAACACAACCAAAGGCTTTGCCA	Housekeeping		ALAS1	No Sig Difference
	AMACR	NM_014324.4	TGGAATCTACCCCTTCCTCACATGCCTTTAGGAAGTTGAGTCCAGGGAAG	CAACATCCATTCTCTACTCCCTCTACTCTGATGGCACCCGGATTAGATTG	PCa		AMACR	EV
	ANPEP	NM_001150.1	GTAATGCTGATGATGGTAGAGGTGGCGTCCTGCTTCCGGATTAAGTC	AGTTGCTCTGGACAAAGTCCCAGACCAGACCTTGCCCAATGACGTTGTTG	PCa		ANPEP	Cell
	APOC1	NM_001645.3	CGGAGGGGCACTCTGAATCCTTGCTGGAGGGCTTGGTTGGGAGGTC	CAGAACCACCACCAGGACCGGGAGCGACAGGAAGAGCCTCATGGCGAGGC	PCa		APOC1	Cell
	AR (exons 4-8)	NM_000044.2	GACTTGTGCATGCGGTACTCATTGAAAACCAGATCAGGGGCGAAGTAGAG	CAAACTCTTGAGAGAGGTGCCTCATTCGGACACACTGGCTGTACATCCGG	PCa		AR (exons 4-8)	EV
	AR (exons 9)	ENST00000514029.1	TTTGAAGAGAGGGGTTGGCTGGCTTCTTCTCCTGGAGAAGCAGAAATCTG	CAGTAAGGCTAGATGTAAGAGGGAAAGTCGGACTGTAGTCTCTCAGTGTG	PCa		AR (exons 9)	No Sig Difference
	AURKA	NM_003600.2	AAGGAAATTGCTGAGTCACGAGAACACGTTTTGGACCTCCAACTGGAGCT	ACACAAGACCCGCTGAGCCTGGCCACTATTTACAGGTAATGGATTCTGAC	PCa		AURKA	Cell
	B2M	NM_004048.2	CACGGAGCGAGACATCTCGGCCCGAATGCTGTCAGCTT	CAGGCCAGAAAGAGAGAGTAGCGCGAGCACAGCTAAGGC	Housekeeping		B2M	Cell
	BRAF	NM_004333.3	AGTGCTTTCTTTAGACTGTCTCGGACTGTAACTCCACACCTTGCAGGTAC	CCTGAATTCTGTAAACAGCACAGCACTCTGGGATTAGACCTCTCATCATC	PCa		BRAF	Cell
	BTG2	NM_006763.2	CAAGGAATACATGCAAGGCTGACTAGCCAGCCATCATCCCAAGGAGAG	ACAAGAATACCAAGTAGTCTTGCAGAACATGGGGCACTCTCCCATTCAGC	PCa		BTG2	Cell
	CACNA1D	NM_000720.3	GTACTTCTGGGCTTTACTTGAATCTAGGCCGGCAACTGCCATGATCTGTT	GTTGCTGGAGGGGTGGCCCACGACCGGGTCGAGTGACTCGGTGA	PCa		CACNA1D	EV
	CAMK2N2	NM_033259.2	AAATACAAATGTGCTGAGGAAGTCCCTTAGAAAGAGGCTGAGGCTGGGGT	GGGAGGGCAGGAACCATGAGCAGAGCCAGTAAACAAAGAGTCGGATATAA	PCa		CAMK2N2	EV
	CAMKK2	NM_006549.3	GGTGGATGATCTTCTGGTAGTGTAAGTACTCGATGCCTTTGATCAGATCC	CTTGATGTGCCCATCTTCTCCGACCAGGAGGTTGGAAGGTTTGATGTCAC	PCa		CAMKK2	No Sig Difference
	CASKIN1	NM_020764.3	ACCTTGTAGTACTGGGCCAGGCCGATCATGGACAG	AGGTGATGTCGGTGATGAAATCAATGTTCTCGTAGCCATTGTCCACCAAC	PCa		CASKIN1	EV
	CD10	NM_000902.2	TAGGGCTGGAACAAGGACTCTTTTCTCTGGACAGCTTGCACCTACAATCC	CCAAAGGAATATTGCAAATACCCAAGGTCACCCTGTCAGGAGTGGCAGAA	PCa		CD10	EV
	CDC37L1	NM_017913.2	TCATCTTCTTTATGTACCACCGAGTTTAAGCTGCAGAGAGCTGTACTGAT	GGCCTCAGCAGTCTTAACCAAATTATACAGTGTCCATCATTTTGGGTTCA	PCa		CDC37L1	No Sig Difference
	DNAH5	NM_001369.2	GGCGGAACGCATCATGTACAAGCTCAGTTTCTATGATTATGTCCATCAGC	CTGAAGGAGTGTAATGGGAAACTGCTTATGAGCCTCGGTGGTCATCCAGA	PCa		DNAH5	EV
	DPP4	NM_001935.3	AAATCCACTCCAACATCGACCAGGGCTTTGGAGATCTGAGCTGACTGCTG	CTGCTAGCTATTCCATGGTCTTCATCAGTATACCACATTGCCTGG	PCa		DPP4	EV
	ECI2/PECI	NM_006117.2	GAAAACTTCAGTAACAAGTCCTTGAGCACATGCCTCTCCCGCTGTTAACT	CAAATGCCTTCAGCCTGGTCCAGACTTCTTTCTGAAAAGTGCTATCAGG	PCa		ECI2/PECI	EV
	EIF2D	NM_006893.2	GCTCTTGTCCGGGAAGGGTCACTTGATAGGCAGGCTGTAATTTTTCCAAA	TTGTGCTAGGGTGATGTCAATTGGACAGATTCTCCCTTTCTTCACAATGG	PCa		EIF2D	EV
	ERG3 (exons 2-3)	NM_001243428.1	CCATCTTTTTTCTCTGTGAGTCATTTGTCTTGCTTTTGGTCAACACGGCT	CCATCTACCAGCTGTTCAGAACCTGACGGCTTTAGTTGCCCTTGGTTCTG	PCa			EV
	FDPS	NM_001135822.1	CATCCTGTTTCCTTGGCTCCACCAGCTCCCGGAATGCTACTAC	CCAGCCCACAGTCCAGGCCCGCTGGAGACTATCAG	PCa		FDPS	EV
	GABARAPL2	NM_007285.6	GGGACTGTCTTATCCACAAACAGGAAGATCGCCTTTTCAGAAGGAAGCTG	CTTCATCTTTTTCCTTCTCGTAAAGCTGTCCCATAGTTAGGCTGGACTGT	PCa		GABARAPL2	EV
	GAPDH	NM_002046.3	AAGTGGTCGTTGAGGGCAATGCCAGCCCCAGCGTCAAAG	CCCTGTTGCTGTAGCCAAATTCGTTGTCATACCAGGAAATGAGCTTGACA	Housekeeping		GAPDH	Cell
	GCNT1	NM_001097633.1	TTTCAAACAATAATCAGGGATTTCCTTTGTGAAGGGCAGTCTTCTATGCT	GTATTTGGTGGGATAAGAAAAAAGTCTCCTTCGCAGCAACGTCCTCAGCA	PCa		GCNT1	No Sig Difference
	GOLM1	NM_016548.3	GGATGAGCCTCTCACCTGTGGTGATGTTATTCACCAAAACCGC	TAATTCCTCTGCAGGGTCTTTAACTGGTCTTGCAGCACTC	PCa		GOLM1	EV
	HIST1H1C	NM_005319.3	CTTGGCTGCCCCAACTGGCTTCTTAGGTTTGGTTCCGCCCGCCTTTTTAA	TTCGGAGTTGCGCCGCCAGCCGCCTTCTTGGGCTT	PCa		HIST1H1C	EV
	HIST1H1E	NM_005321.2	GCGCTCCTTGGAGGCGGCAACAGCTTTAGTAATGAGCTCGG	CTGCCAGCGCTTTCTTGAGAGCGGCCAAAGATACGCCGCT	PCa		HIST1H1E	No Sig Difference
	HIST1H2BF	NM_003522.3	CTTGGTGACGGCCTTGGTGCCCTCTGACACGGCGTG	AGCCTTTGGGATTGGGTATGAAGACGTTAGAATTACTTAGAGCTGGTGTA	PCa		HIST1H2BF	EV
	HIST1H2BG	NM_003518.3	TATACTTGGTGACAGCCTTGGTACCTTCGGACACTGCGTGCTTGG	AAGAGCCTTTGAGTTTTAAAGCACCTAAGCACACATTTACTTGGAGCTTG	PCa		HIST1H2BG	No Sig Difference
	HIST3H2A	NM_033445.2	CGGAGCAACCGGTGCACGCGGCCCACGGGGAACTG	CGCCGGCGCCCACGCGCTCCGAATAGTTGCCCTTG	PCa		HIST3H2A	EV
	HMBS	NM_000190.3	GCTGGGCAGGGACATGGATGGTAGCCTGCATGGTC	AGTGATGCCTACCAACTGTGGGTCATCCTCAGGGCCATCTTCAT	PCa		HMBS	EV
	HPRT	NM_000194.1	TGAGCACACAGAGGGCTACAATGTGATGGCCTCCCATCTCCTTCATCACA	CAGTGCTTTGATGTAATCCAGCAGGTCAGCAAAGAATTTATAGCCCCCCT	Housekeeping		HPRT	EV
	IFT57	NM_018010.2	AATCGTGACTTTCAGTTGCGGTAGTACACGTTCCACTTCTAGGCTCCATT	TGCTGGTGCATTTGGTCAACATGGATTCTCCAATCCTTATTGTCAGTCCT	PCa		IFT57	EV
	IGFBP3	NM_000598.4	CGGGCGCATGAAGTCTGGGTGCTGTGCTCGAGTCTCTGAATATTTTGATA	TGGTCGGCCGCTTCGACCAACATGTGGTGAGCATTCCA	PCa		IGFBP3	Cell
	ITPR1	NM_001099952.1	GACAATCTCTATCTGCGCCGTGTGCTTGGCATAAAACTCCAGGGC	CATATGCTGGGCACGGGAAAGACTATCTGTTCCATTGTTCGGTCTAATCT	PCa		ITPR1	Cell
	KLK2	NM_005551.3	CTTGGACACTAAGGATCAGGTGAGCTTCCTCAGTTGGAATTACTTTGTAC	GTCAATTATTCAAGTACTCCATACTCGTCCTACAGACCCCCAGTAAAAAC	Tissue specific		KLK2	EV
	KLK4	NM_004917.3	CCCAGCCAGAAACGAGGCAAGAGTTCCCCGCGGTAG	CAGCACGGTAGGCATTCTGCCGTTCGCCAGCAGAC	PCa		KLK4	EV
	LBH	NM_030915.3	GAGAGTATGGATGAACCACTCTCTGCAGCCAAAACAGAACGAAGCGGGGA	ACAGGAATTGAAAAGGCAAGACCCCCGTCCACAAGGGGAGGCGAGGGAAT	PCa		LBH	EV
	MARCHF5	NM_017824.4	TGTGCTGAAACTAGACTGTCAACTCTGTAAGAGCTTGGACCAAGTCTGTC	AAACAAAGAGCTCAAGGCCTCACCTTGGTTTATTCACTGCTGGTTTTCTA	PCa		MARCHF5	EV
	MCM7	NM_182776.1	TGTGTTCTCTCCTTCTACCAGCACCGTGATACTACGAGGGATATT	CAAGAAAATACCAGTGACGCTGACGTGGTCTCCAGGCTGGGCAATCCT	PCa		MCM7	No Sig Difference
	MCTP1	NM_024717.4	AACTCCAATTGTGTCAGATCCAGAAAGGCTGAGCCCATAAAGTCATCCTG	GATAATGAGGATCTTTCAGAGTAAGGGTCACATCTGTGGGCCTGTTT	PCa		MCTP1	Cell
	MDK	NM_001012334.1	CGAGCAGACAGAAGGCACTGGTGGGTCACATCTCGGGC	GGGGCTGGGGAGTGAGAGGGACAAGGCAGGGCATGATTGATTAAAGCTAA	PCa		MDK	EV
	MED4	NM_001270629.1	TCTTGCTTTTTCTATTGACTTGAGTTTCTCCTTCGCTTGGTAAACAGCTG	CTGATCCTATGTGCATACTTAATTATTTCTTCAGAGGAGATAGCACCTTT	PCa		MED4	No Sig Difference
	MEMO1	NM_001137602.1	GAATGTGCAGGTGGCATCCCTGAGGATTCAGAGCT	TATCGTGGTAAAGGCTAGGCTGGGACCCCGGACAGAGTATGA	PCa		MEMO1	No Sig Difference
	MIATNB/CTA.21125.MIATNB	CTA_211A95.1	CTGGAGGTATCCAAGAGTCTGCCGAGGGACTTCAAGTATTCAGGAAGGGG	GAAGAGCCCAAACCTGCCTGGCTTCAAAACAGGTGGTGAGCTCCCCATTG	PCa		MIATNB/CTA.21125.MIATNB	Cell
	MIR146A	ENST00000517927.1	CGGTTGAGATTTCACCAAGGTTCTGGTTCTGGAATGAGTCACTGGCTAAG	TTCTGGATTTTCTCCATCAGTCTAGGACTGAAGACACCGATCTCTGGTGT	PCa		MIR146A	Cell
	MRPL46/RP11.97O12.7	ENST00000561140.1	TTGCCAGTCGCTGGTTTTCATCCAGAGCACGAAGCTCGTGGTCTGAATAC	CAGCAATATATCCTGTTCATCTTCTTCATCATGAAGGTCAGCTTTCTTCT	PCa		MRPL46/RP11.97O12.7	EV
	MSMB	NM_002443.2	TTTTTGGGTCCTTCTTCTCCACCACGATATACTTGCAGTCCTCCTTCTTG	GTGCCTACTAGAAGCACATTAGATTATCCATTCACTGACAGAACAGGTCT	PCa		MSMB	EV
	MXI1	NM_001008541.1	GAAGTGAATGAAAGTTTGACACTGGCACTGGAGTAACCCTCGTCACTCCC	TGGCCCAGTGAATATTTTGCCCTGCACTGTTATGTCATGCTGGGTTCTAT	PCa		MXI1	EV
	MYOF	NM_013451.3	ATGATCGTGTGACGCAAGTCAAGTTCTAGGAAACCCAAGTAGTCATCCAG	TGAGGTCCGGAATCATGTCCAATCTGCATTTCTCTGGTGATTTTGCAGGA	PCa		MYOF	No Sig Difference
	NAALADL2	NM_207015.2	ATTCTCAGCACCGTCTAGCTGGAATTGGTCAAAACCAGACTCCTCTAGTT	TGAATGGAATCAAGATTGAGGTCTATAGTCTCTGAATGCCCTAGGTTCTG	PCa		NAALADL2	EV
	NEAT1	NR_028272.1	TTTCTCACACACAGATTTAGGAATGACCAACTTGTACCCTCCCAGCGTTT	TTCTCCTAGTAATCTGCAATGCAATCACAATGCCCAAACTAGACCTGCCA	PCa		NEAT1	Cell
	NKAIN1	NM_024522.2	CACTGTGTTCAAGGCCCACTTCCACCAAAAATCTAGCTGTGTGGCCTCAA	GAACTCAGAGAGCAGACACTGGGTTTTACAGTCAGAAACTGCAGAAAGTA	PCa		NKAIN1	EV
	OGT	NM_181672.1	CTTTGAGAGCATTGGCTAGGTTGCAGTAAGCATCAGGGAAATGTGGTTGT	ACGGAGAGCTGTATTATAACAATCTTCTGCTTCAGCAACACTGCCCTTCT	PCa		OGT	Cell
	PCSK6	NM_138320.1	ACATCGCCGTCCAGCATGCGGATGCCTCCTATTTTGGCATTGTACGCTAT	CGATGTAGTTGGGTCTGATGCCCAGCGACTTTGCCTCGACCACATCTGTG	PCa		PCSK6	EV
	PDLIM5	NR_046186.1	CTCAAAGTCCAATGACAGAAAATGAAATATGCTCGGGTCCGGCGCGGCGC	GGCCAACCAGTGACACACTGTAGTTGCTCATGGTTCTAATGG	PCa		PDLIM5	EV
	POTEH-AS1/RP11.244H18.1.P712P	NR_110505.1	ATTTATTTTACCCCCTAGCTGATTTTCTATTACAGCATATCAGTCTAGGG	TCTTACCATTATTATTAATCTTACTTGCTTTCAGCATGCAGAGAGCTCTT	PCa		POTEH-AS1/RP11.244H18.1.P712P	EV
	PPAP2A/PLPP1	NM_176895.1	GTGATTGCTCGGATAGTGATTCCCAGTTGTTGGTGTTTCATGCAGAGTTG	TTAGAAAACAGGCCAGCTTCACCTGGGCACCCTGCTGCCTTTCAAGGCTG	PCa		PPAP2A/PLPP1	EV
	PPP1R12B	NM_001167857.1	TGCTCTGTGATACTACTCTTGCTTTCAGAGTTGGAATGATTGACAAAGGC	CTAGCAGAAGAGGCAGAGAAGGTATTTTGAGCTGGTGCTGGTATC	PCa		PPP1R12B	No Sig Difference
	PVT1	NR_003367.2	AAAATACTTGAACGAAGCTCCATGCAGCTGACAGGCACAGCCATCTTGAG	AGCGTTATTCCCCAGACCACTGAAGATCACTGTAAATCCATCAGGCTCAG	PCa		PVT1	No Sig Difference
	RAB17	NR_033308.1	ACAGCACTTTCCTGGGAGCCATGTGACGCCAGATCTTCCTCTGGCAGTTC	GGAACAGGCACAGGCATCGGGGAATCAGATGGTATCAGTGGGGATAGGGC	PCa		RAB17	EV
	RIOK3	NM_003831.3	CTGGAAAAACTGCGAGACATTCCTGCAGTCCCGGAACAAGAACTCCAGGC	ACAGCATTGAAGAGTTCTCGTTCACTAAGGGCTTCCTTGACTCCTCCTTT	PCa		RIOK3	Cell
	RPL18A	NM_000980.3	GAGATACAAAGTACCAGAAGCGGGACTTGGCGACGACATGATTAGGCGCA	CTGCCCACAGTAGACAATCTCCCCTGAAGACTTCTTCATCTTCTTTAACT	PCa		RPL18A	EV
	RPL23AP53	NR_003572.2	AAATCCGAAAGGATCTCATCCCATTAGGACCCTTGTCTCCTTTTCTGTTG	CATTTATGGCTGTCAACCCGCCAGTTCTCAGGAGTTTGTATAAAAGCCT	PCa		RPL23AP53	No Sig Difference
	RPS11	NM_001015.3	CAGCAGGACCCTCTTCTTGTTTTGAAAGATGGTCGGCTGCTTTTGGTAGG	AGACCGATGTTCTTGTAGTACCGCGGGAGCTTCTCCTTGCCAGTTTCTCC	PCa		RPS11	EV
	SACM1L	NM_014016.3	AGAAAGTTCTCTTAGAAGATGACCATTCCATACAAACCGCTGATCTGCCC	ATAAAGCCATGTAACACTGGAAGGGCAAACCGATGAACCTCTGGCTGTGC	PCa		SACM1L	No Sig Difference
	SEC61A1	NM_013336.3	CTCTAAGCCCAACCAGAAGAGTCAGCTAGAAGAGCCAATAGGTGCACAGA	GAGCTGATGACCCAAGTGGACTAAACACGGAGCTAGCAGAAACAGGCAGA	PCa		SEC61A1	Cell
	SIRT1	NM_012238.4	GGTGTGGGTGGCAACTCTGACAAATAAGCCAATTCTTTTTGTGTTCGTGG	CTGGTGGTGAAGTTCTTTCTGGTGAACTTGAGTCTTCTGAAACATGAAGA	PCa		SIRT1	Cell
	SMAP1	NM_021940.3	GAGTACTTTGCTGTTGAATGGTTCCTGTGCCATACAGAGATAAGATGGAG	TGGTGCTTGTGAGGTAAATGGTATATTTGTGGGTCCCATAAATACACCAG	PCa		SMAP1	No Sig Difference
	SMIM1	ENST00000444870.1	TTCATGGCGATGCCCAGCTTGCCCGTGCACAGCCTCTGGGAGAT	GGTAGCCCAGGATGAAGATGATCCAGAAGAGGGCCACGCCGCCCAGCACC	PCa		SMIM1	EV
	SNCA	NM_007308.2	ACTGGGAGCAAAGATATTTCTTAGGCTTCAGGTTCGTAGTCTTGATACCC	GGAACTGAGCACTTGTACAGGATGGAACATCTGTCAGCAGATCTCAAGAA	PCa		SNCA	No Sig Difference
	SNORA20	NR_002960.1	CGTATAACTGCTCGTATCACTGTGAGACTACAAGCAGCAAATAAATGGGA	ATGGTTACTTCATCTCAATTTACAGTGGCCCAATGTTATTTTATCCCATG	PCa		SNORA20	Cell
	SPON2	NM_012445.1	CATTTATTCACTTCTCAAGTGGCCCCCGCTTGGATGCGCCCTCG	AACGCAGAGAGATCCATAACATGGAAACACTGACGCTTCCGAAACCGCCC	PCa		SPON2	EV
	SRSF3	NM_003017.4	TAAAGTAACTGCCAACTGGGACTGTATGTCACCTAAGTCAGGATAACTCC	CCATGTTCTAAAGTTTCTAAGAGTCTTGAGGTTATGCTAGGGCTCCTGGT	PCa		SRSF3	Cell
	SSTR1	NM_001049.2	TCCGACCCCGCAATCTTATAAAAACTCCTCATTCGGCTTGTTCTCAGCTC	GGTCTTTGAAAACGCGCAGTAGGAGGGTGATTCCTATTACGCGCCCACAC	PCa		SSTR1	EV
	STEAP2	NM_152999.2	ATATATAAACCTGCCGGCTGGCATCCTTAGGTCCTAACTGAAGTGCCCAA	CTGGCGGGCAAGTTCAATAACCTGTTGTCGCGCTTGAATATTGTTGCTGC	PCa		STEAP2	EV
	STEAP4	NM_024636.2	ATCAAAGATAAGTTGAAGGAGCGTGTGTTCTGTGTACCTTTGCAACCAGT	CCATGACTCTACTCAATGTCGTCCAACTTTTTGTATCCTTGCTTGGGTTT	PCa		STEAP4	Cell
	SULT1A1	NM_177534.2	CCCTCAATTCATATTTTATTCTTGAGCCGCTTGGTCAGGTTTGATTCGCA	TCAGCCTCCAAATTGCTGGGATTACAGACATGACCTACCGTCCCGGG	PCa		SULT1A1	Cell
	SYNM	NM_015286.4	AATGTGACATCGCTTTCTCCATAACCTTCCTCCTCCTTAACCAACCCCCA	TCGTGTTCTCCTGAGGCTGCTTGGTCCTTCGATGCTGATTAACTGAG	PCa		SYNM	EV
	TBP	NM_001172085.1	GCACGAAGTGCAATGGTCTTTAGGTCAAGTTTACAACCAAGATTCACTGT	TCCTCATGATTACCGCAGCAAACCGCTTGGGATTATATTCGGCGTTTCGG	Housekeeping		TBP	Cell
	TERF2IP	NM_018975.3	GCCTGTGTAACTGTTGATAGATCCAAGTTAAACTTCTCCATTAACTGCCG	ACGCTAAGAAGGCGGAAGTAGCCTCCAGCTCACCACTATTTTTTAGGAAG	PCa		TERF2IP	No Sig Difference
	TFDP1	NM_007111.4	TTCCTCTGCACCTTCTCGCAGACCTTCATGGAGAAATGCCGTAGGCCCTT	TGAACTCCGCAACCAGCTCGTCTGCCACTTCGTTGTAGGAAGTGGTCCCT	PCa		TFDP1	EV
	TIMP4	NM_003256.2	TCTGCAGGGAAGGAGAACTGGCTTGATCTTCAGGACTCTTGAAGGGATGT	GGCACTTCTTATTAGCTGGCAGCAAGAGGTCAGGTGGTAATGGCCAAAGC	PCa		TIMP4	EV
	TRPM4	NM_001195227.1	CTTCCAGTAGAGATCGCTGTTGCCCTGTACTTTGCCGAATGTGTAACTGA	GCCAGCGCGGGCCGAGAGTGGAATTCCCGGATGAGGCGGTAACGCTGCGC	PCa		TRPM4	EV
	VPS13A	NM_033305.2	TAAAGGGCTTTGGTGCTGAATCCATGGTGACCGACTTTGGAGGTTTAACA	ACGTGATATCTGGGAATGTCCTGCAGATCTCATGACAATACTGACATCTG	PCa		VPS13A	Cell
	ZNF577	NM_032679.2	TCTCTCTTCTGTCTATTCTGGGCCTTCCCAGAAGTGGTGGTCAG	GCCTTGCCCATTTCGTTCAACTCTTAGGGGCTAGCAACTCTAGTATGTTC	PCa		ZNF577	EV
	MIATNB/CTA.21125.MIATNB	ENST00000409569b.1	AAAGCAGCGACCATCCAGTCATTTATTTCCCTCCATTCCCAATGATGTAC	CAGGCACGGGCTCAGGCACCGCTTGTCTGGAATGTCAATTTGAAACTTAA	PCa
	AMH	NM_000479.3	TTGGCCTGGTAGGTCTCGGGGATGAGTACGGAGCG	CGGACTGAGGCCAGCCGCACACGCCCTGGCAATTG	PCa
	ANKRD34B	NM_001004441.2	TTTATAGGATAGTTCTTCCTCTGGTGTAATATCCTGGAGCTCCTCTTGCA	ATGCTTTGGTGCCTAGTGATGAACCGCTTGGAAAGTGCCAGCCCATTGGT	PCa
	GDF15	NM_004864.2	CCTGGTTAGCAGGTCCTCGTAGCGTTTCCGCAACTC	GTGTTCGAATCTTCCCAGCTCTGGTTGGCCCGCAG	PCa
	ITGBL1	NM_004791.2	AGACCACACCATCGAGGTCTTCACAGCGGCGATCATCACACTCACAAGTC	TCCTCTCTCACAAACACAGCGACCACAGGAACATGTGCCGTGGCCTCCAC	PCa
	MEX3A	NM_001093725.1	GATCTATGCAACTTCTGATAGGACTCCAACTCCCTTACACTGCTGGAAAC	CCTTTCAGCCACAGAAACGATTGACATGCTTCTCTCCCCAACCCCTAGAA	PCa
	MMP11	NM_005940.3	TCAGTGGGTAGCGAAAGGTGTAGAAGGCGGACATCAGGGCCTTGG	ATATAGGTGTTGAACGCCCCTGCAGTCATCTGGGCTGAGAC	PCa
	MMP26	NM_021801.3	CAGGATTTCCAGAATTTGGTAAAAAGGCATGGCCTAAGATACCACCTGGC	TCCAGTGTCTGAAGCTGACCAGTGTTCATTCTTGTCAAAATGGACAACTC	PCa
	PALM3	NM_001145028.1	AGCTGGGACTGGAGTGTGAACAAACTGTCTTCCAGGTTCCG	GCTGGGCACCTGTGGAAGCACTTTGCAACAGTTGC	PCa
	PPFIA2	NM_003625.2	CACTTTCATCCAGTCGCCTTTCAGTTCCCAGGGCCAAGAGGTTATTGTAT	AGGAGGAAACTGCCTTCTCCAGGTTGATCCACGTCTGAAGTTCTTGTCAT	PCa
	SIM2-short	NM_005069.3	TTAATGTAGGTCGTGCGCATTTGCCGGGCTCGGTGGCGCCGCAGCC	ATCCGCAAGTCGGCGGCGGGGTCCAATTCAAACAGCTGTCTCTGCATAAA	PCa
	SSPO	NM_198455.2	CCACAAGGCAGGGAGAGAAGGGAGCCACATAAGTAGATTCCTGGCG	ATGGTAGGCATCATGAAGGGCACAGTGCTCGCTGC	PCa
	TDRD1	NM_198795.1	TGTTTCTAGACTGTATATCTGCTAACTGGCACCGTATTCCCTGAAAGGGA	CCCAGCAACACACATCTGGAATCTTGTTATGGCTTCTTCAGACCAATGTT	PCa
	TWIST1	NM_000474.3	CTCGGCGGCTGCTGCCGGTCTGGCTCTTCCTCGCTG	TGCTGCTGCGCCGCTTGCGTCCCCCGCGCTTGCCG	PCa
	ABCB9	NM_001243013.1	GGGCCCCAGCGCACTGTTCTTGGCCACACCAATGGTGG	ACGAAGAGGCACACGAGGGTGATGACCAGCCACGAGGCCCGCAGCCGCCG	PCa
	ARHGEF25	NM_001111270.2	CAGCGCTTGGGCACAAAGCACATGACCTCCACAGCTTG	CTCAAATCCCCGCAATCTCCCCAGCGTCATCATATCGTTG	PCa
	B4GALNT4	NM_178537.4	TCCCTCGCCGGGTGGATGAAACCAAAAATACGGAGTCCATAGTTCTTCCA	CAGAACTCCGAGTTGTCGTCTGAGGCCACAGAAAACTGGACGTCTCCG	PCa
	CADPS	NM_183394.2	TTGAGGCTTATCCATTCGGACAGCAAGTTTGATTTTGAGATCTTGGTCGG	TTCCAGACATTCTTACCGATGGCCCATAAATACCCAGAATGCTTCATGTT	PCa
	CCDC88B	NM_032251.5	TCCACCGCTTCTTCTGAGAGAGGGTCAAATCCCAATGTCTG	TGACGCTCCCAACAGTAGCCGAAGAACGCCTTCCAGCTGC	PCa
	CDC20	NM_001255.2	CCTCTACATCAAAACCGTTCAGGTTCAAAGCCCAGGCTTTCTGATGTTCC	ACCCTCTGGCGCATTTTGTGGTTTTCCACTGAGCCGAAGGATCTTGGCTT	PCa
	CERS1	NM_198207.2	GCATCTCGCACCTCCCGTTCCAAAAAACGTCACGGAGCTCTGAG	CTGCCTGGCTACAGCCCCGGATGTGTTAAATGTCT	PCa
	CKAP2L	NM_152515.3	TGAGGTATACAAACTTGGCTGGACTTCTGATCTTGCTTGATGTTTGGATG	AATTAGGCCTCTGGCTTATGGCTTTTGACTTTTGCAGTACACATGATGTC	PCa
	CLIC2	NM_001289.4	CCAGTCTCTTCTCTCAAGAGGTGTGACGCAGAAAATTCTAGATGCTTAAG	TGCTTTAAGAAGACCGTCTAGCTTGTAGTGGACTGAGTCAGACCTGGAG	PCa
	CLU	NM_203339.1	GCCTGTGGTCCAGGGAAAGGTATGAAGATCATATAAACCGGCGGTGGACA	AGCGTAGGGTACTGCAGCCCAGCTATGGTTCAGACTAAAAGCCGAGAAAC	PCa
	COL10A1	NM_000493.3	CCTGTGGGCATTTGGTATCGTTCAGCGTAAAACACTCCATGAACCAAGTT	TGTAGGGAATGAAGAACTGTGTCTTGGTGTTGGGTAGTGGGCCTTTTATG	PCa
	COL9A2	NM_001852.3	CGATAGCGCCCACCATGCCTTTATATCCATGAGGGCCCGTCTCTCCCTTG	CCTAGGACCTTCCTCACCCGGTGGCCCAGTGGCAC	PCa
	CP	NM_000096.3	CTTGCCCGTGAAAGAAAGCTGCGTGCACATCAACTTCATTACCCATACCA	AGCAGGAAAGAGGTTGATTGTGTCAATACGGTAGTTCTTGTTAGTCAGTG	PCa
	DLX1	NM_001038493.1	CAGCCTCAGGCGAAGTCCATTTCTCAATAAATAAAACCCCCTCCCTCCAA	CGTTTGAACAGTGCGTTCCTTGCGCCCAGCAGAACCCTGAATTGGCAAA	PCa
	EN2	NM_001427.3	AAGGTAGCCACATGTTTCAGAACTGTGGACTCAAACACGCCTGGTGTGTG	CTTTCTTCCTTCTTCTAGATCCTGGAGGATTCTGAGTTCTTTTGAAAGAC	PCa
	HOXC4	NM_014620.4	TGAATTTTTTTCATCCATGGGTAGACTATGGGTTGCTTGCTGGCGGCG	CGCTTGGGTTCCCCTCCGTTATAATTGGGGTTCACCGTGCTAACG	PCa
	ISX	NM_001008494.1	ATCTGGCATTTTTAAGATGGCAAAGCACTTTTGCATCCTGTGGGCTGTTG	TGCTAGAGACCTGGTGTTGATATCCACATTCATAGGCTCTGAGTG	PCa
	MAK	NM_005906.3	TATCTCCAGACTTGAAGATAGTCTGACCCCAACGCCTCCTACCACTTTTA	CTTCTTGGAATGGGAGGCTCCGAAATCATAGTCCTCCAACTCTTCCCAGC	PCa
	MAPK8IP2	NM_012324.2	CTCTCGCTCCTCGCCGTTGACCAGACAGGAGAAAAGGCCAAAGGACTCG	CCGCGGGATGAACCTGAACACAGCCCGGTGAGTCTG	PCa
	MET	NM_001127500.1	AAATTTATTATTCCTCCGAAATCCAAAGTCCCAGCCACATATGGTCAGCC	GTCAAGGTGCAGCTCTCATTTCCAAGGAGAACTCTAGTTTTCTTTAAATC	PCa
	MFSD2A	NM_032793.4	AAGAGGCAATAGAAAAGCAGGTACCAATAGGTCTGGCCGTGTGGGAAGTC	ACATGGTGAGAGCCGAGTAGGGAACATGGAAACACGTGACCATTGTTTCA	PCa
	MGAT5B	NM_144677.2	GGTTGGAACAAGCAGGAGAGAGAAACAATTCAACCAGGGTCTGGGTGGTC	CAGGTCATGCCAGGATGGGTTTTGGGAGAAGCCCAGAGTGAAAAG	PCa
	MKI67	NM_002417.2	CTGATGGCATTAGATTCCTGCACGCTAAGAGTTCTCCCTCTACATCTG	GTCTTTCTCTTCACCTACTGATGGTTTAGGCGTGTGCATGGCTTTGCCTG	PCa
	MMP25	NM_022468.4	CATTTAGATCCTAAAACTGTGGGGAGTGGGGACAGGGTGAACGAGGTGCC	CCCAGTGATTCTGATGTGGGATAGTCTAGAAGAATAGTTCCAGAGGCAAT	PCa
	MNX1	NM_005515.3	TTTCTTGAAGAGCAGGTGAGGCGCCCTTGCTTAAAAGGGAAGCGCCCAGG	TTAAAAGAACCAGAGTTCAAGTTTCAGCCCCCTGGGTCTCCCTCTCGCTG	PCa
	NLRP3	NM_001079821.2	CTGGCATATCACAGTGGGATTCGAAACACGTGCATTATCTGAACCCCACT	CTCGAAAGGTACTCCAGTAAACCCATCCACTCCTCTTCAATGCTGTCTTC	PCa
	PSTPIP1	XM_006720737.1	TCAAAGGAGGCCCTCAGGGAGTTGATCTCCGTCTG	AGCTGCCCACATTCTCCATTTGCTGCTTCAAGGAG	PCa
	PTN	NM_002825.5	TTTCTTCCCTGCTTCAGCAGTATCCACAGCTGCCAGTATGAAAATGAATG	CCATTCTCCACAGTCAGACTTCTTCACTTTTTTTTCTGGTTTCTC	PCa
	PTPRC	NM_080923.2	CAAGAGTTTAAGCCACAAATACATGGTCATATCTGGAAGTCAGCCGTGTC	CTTTGCCCTGTCACAAATACTTCTGTGTCCAGAAAGGCAAAGCCAAATGC	Tissue specific
	RNF157	NM_052916.2	ACTAGAGGGTAAACTTCTCGGTCTAAATCAAAGCCAAGCTCCTCTTCGGC	CATGGCAATGGCCAAAATACTCGTCTCCTTCATCCACCACGGCATGTACC	PCa
	SCHLAP1	NR_104320.1	CCAGGTACATGGTGAAAGTGCCTTATACAGGTTGAATAAAAATCACTGCC	ACCTTGTGTCCCCAGCATCTAGATTGCTGAAAAAGATGTAGATGTTGCTT	PCa
	SERPINB5	NM_002639.4	CGGGCCTGGAGTCACAGTTATCCTGGAAAATGCGTGGAAAAGGAACAGGC	GAACAGATCAACGGCAAAAGCCGAATTTGCTAGTTGCAGGGCATCCATTG	PCa
	SFRP4	NM_003014.2	CAGCCTCTCTTCCCACTGTATGGATCTTTTACTAAGCTGATCTCTCCATT	CCCGGCTGTTTTCTTCTTGTCCTGAACTGTTCTCCGCTGTTCCTG	PCa
	SIM2-long	NM_009586.3	CTGCCACCCACCGCCATGGCTGCTTCGGCTCCCGG	GAAGCAGAAAGAGGGCAAGTTTGCCCAAAGCGTGAGGGTTCTGTCTCCAT	PCa
	SLC43A1	NM_003627.5	TTGACTTCCTCAGGGGCAGGAAAGGCTTCGATGGGCCAGTTGAGGGTGCA	CTTGTGGTCCAGGGCCAGCCCACTCAGCTTGATCTTCTTCGTGTAA	PCa
	SLC4A1	NM_000342.3	CATCATCAGCATCCAGACACTGAAGCTCCACGTTCCTGAAGATGAGCGG	CACTTCGTCGTATTCATCCCGACCTTCCTCCTCATCAAAGGTTGCCTTGG	PCa
	ST6GALNAC1	ENST00000592042.1	TTTTTCCTCAAAATCCCACCGAGGCTCAGATTTGAAGTTGGCGGCCTTCA	TTCACAGAGTCAGGGCAAGTCGTCTGAAGGCCTCCTATTTCGAAGCTGTA	PCa
	STOM	NM_004099.5	GAGTCGGGGAGCCGCTGGGCTTCGGAGTCCCGTGT	CCAAAATCCATCCGCAAGGTCCAAGGCCCTTACTGGGGCTGTCCTTGAAG	PCa
	SULF2	NM_001161841.1	ATGAGGTCTGTGAGGTAATCCTTGGAGTAGTCGGAGC	GTACATCTTCTTGGACGTGCGGAAGAAGCTCACGCTGTCATTGGTG	PCa
	TERT	NM_198253.1	CGCAAGACCCCAAAGAGTTTGCGACGCATGTTCCTCCCAGCCTTGAAGCC	TCTGGAGGCTGTTCACCTGCAAATCCAGAAACAGGCTGTGACACTTCAGC	PCa
	TMCC2	NM_014858.3	ACGTTGCTGCCGTCGGCCAGCAGCAGAGCAGTGTCGGTG	CCCCGATGCCTTCGGCCTCCTCAGCCAGGAGGTAC	PCa
	TMEM45B	NM_138788.3	GCATACAGCAGGAGTGAGTGGATGTGCTGGTCCAGCGGAGGCCGG	GGTCCCGGAAGATCACCTCTAGGGAGATACTAACACACCCTCCGAACAGA	PCa
	TMEM47	NM_031442.3	AGCAAATAACCAACAGCCAATGTAGTCATTGGGTAGGATAAGCAGGCGGT	CCCATTAGATGCTGAAGGGCAGTTCATTTTTCAAGGGCTCACTCA	PCa
	TMEM86A	NM_153347.1	AATGAATCAGCCAATCTAATCCCATTGCTCCCAGCTGTTCAACTAAGCCC	GCTCCTGGAGCAGAGTGATGTATTATTCTGCCAGGGCTTTACAACTAATG	PCa
	VAX2	NM_012476.2	TCACAGGGTGGGAGTCTTAAGTGTTAGCTTTCTTGCAG	ACAGGAGACTGGGAAGGTGCTGTGCTCGGGACTCAGTG	PCa
							170

## Sheet: Function+PCa info of Sig Genes
Information on Gene function and relationship of significant genes with prostate cancer (PCa)
NEAT1
NEAT1 (Nuclear Paraspeckle Assembly Transcript 1) encodes a long non-coding RNA (lncRNA). Prostate cancer cells expressing high levels of NEAT1 were resistant to androgen and AR antagonists [1]. The N6-methyladenosine (m6A) modified transcript has been linked to bone metastasis and subsequent death from prostate cancer and may be a novel target for bone metastasis cancer therapy [2].
MIR4435-1
MIR4435-1 (MicroRNA 4435-1) is an RNA Gene, and is affiliated with the miRNA class. No published information on any links with PCa.
IFT57
IFT57 (Intraflagellar Transport 57) protein is important in cilia function [3] may act as a transcription regulator and has pro-apoptotic function via its interaction with HIP1 [4]. No publications associated with prostate cancer found.
clinical relevance to PCa - unknown.
B2M
B2M (Beta-2-Microglobulin) is component protein of major histocompatibility complex class I (MHC I) present on the surface of nearly all nucleated cells. B2M is used as a housekeeping gene for RNA expression levels [5]. B2M protein shedding is increased in prostate cancer cells [6], and high levels of protein been found in the urine of men with bone metastasis.
BTG2
BTG2 (B-Cell Translocation Gene 2, Anti-Proliferation Factor 2) is a tumour-suppressor gene and is downregulated in many cancers [7].
Clinical relevance: Cisplatin attenuates PCa proliferation in part by upregulating BTG2 via the p53-dependent pathway or p53-independent NF-κB pathway [8].
MCTP1
MCTP1 (Multiple C2 And Transmembrane Domain Containing 1) is overexpressed in colorectal cancer [9], and is involved in calcium signalling, which has important roles in a wide range of physiological processes including cell growth and proliferation[9].
Clinical relevance to PCa – unknown.
DPP4
DPP4 (Dipeptidyl Peptidase 4) encodes a cell-surface glycoprotein receptor involved in immune regulation, glucose metabolism, and tumourigenesis. It has been reported to be overexpressed in prostate cancer, correlating with PSA level, cancer stage and tumour size [10].
Clinical relevance: Effects of DPP4 inhibitors on PCa-survival are controversial [11]
APOC1
APOC1 (Apolipoprotein C1). APOC1 expression has been reported to be increased in PCa, and silencing in the DU145 PCa-cell line inhibited cell proliferation and colony formation, arrested cell cycle progression, and enhanced apoptosis[12].
H1.2
H1.2 (Histone H1.2 aka HIST1H1C) encodes a protein that belongs to the histone H1 family responsible for nucleosome structure of chromosomes. In response to apoptotic stimuli, mainly DNA damage, it translocates to the cytosol and activates a pro-apoptotic protein (Bak) bound to mitochondria [13].
Clinical relevance: not explored in depth.
ECI2
ECI2 (Enoyl-CoA Delta Isomerase 2, aka PECI). Increased ECI2 expression predicts mortality in prostate cancer patients, inhibition of ECI2 expression leads to decreased glucose utilisation, and down-regulation of cell-cycle related genes [14].
clinical relevance: knock out with small molecule inhibitors may have a therapeutic response.
CDKN3
CDKN3 (Cyclin Dependent Kinase Inhibitor 3). CDKN3 has been found to be highly expressed in PCa and negatively correlated with disease relapse, knockdown induced G1 arrest and suppressed invasion of PCa cell lines and tumour growth in nude mice[15].
TMPRSS2:ERG
TMPRSS2:ERG translocation is found in ~50% of all prostate cancers [16], resulting in over expression of ERG (ETS Transcription Factor ERG) from exon4 to 3’ in >90% of cases [17]. Increased copy number of TMPRSS2:ERG has been associated with worse prognosis [18].
ERG:
ERG_Exons_4-5, ERG_Exons_6-7. TMPRSS2:ERG translocation is found in ~50% of all prostate cancers [16], resulting in over expression of ERG (ETS Transcription Factor ERG) from exon4 to 3’ in >90% of cases [17]. Increased copy number of TMPRSS2:ERG has been associated with worse prognosis [18].
FOLH1
FOLH1 (Folate Hydrolase 1, aka prostate specific membrane antigen). Expression increases with tumour grade and is found in the vasculature of many tumours, with no presence in benign tissues [19].
HOXC6
HOXC6 (Homeobox C6). Overexpressed in primary, metastasised and castration-resistant PCa, and expression was not influenced by androgens or treatments targeting the AR signalling pathway[20]. Silencing of HOXC6 expression using small-interfering RNA (siRNA) resulted in decreased proliferation rates for both androgen-dependent LnCaP cells and the LnCaP- derived androgen-independent C4-2 cell line,…
OR51E2
OR51E2 (Olfactory Receptor Family 51 Subfamily E Member 2). Overexpressed in PCa[23] and in urine cell-sediment of men with PCa [24].
PCA3
PCA3 (Prostate Cancer Associated 3) is a prostate-tissue-specific, noncoding messenger RNA [25], overexpressed in PCa urine cell sediment in 95% of men with PCa [26]. A PCA3 assay has been developed (Progensa®; Gen-Probe, San Diego, CA), approved by the FDA as a diagnostic test in the setting of a previous negative prostate biopsy to predict presence of PCa on second biopsy[26]. PCA3 has a bimoda…
SLC12A1
SLC12A1 (Solute Carrier Family 12 Member 1) encodes a kidney-specific sodium-potassium-chloride cotransporter expressed in the ascending limb of Henle's loop and the macula densa. It plays a key role in concentrating urine and accounts for most of the NaCl resorption [30].
SPINK1
SPINK1 (Serine Peptidase Inhibitor Kazal Type 1). SPINK1 is overexpressed in a group of ETS-fusion negative PCa, and SPINK1-positive prostate cancer (PCa) has been identified as an aggressive PCa subtype [31].
UPK2
UPK2 (Uroplakin 2) encodes one of the proteins of the highly conserved urothelium-specific integral membrane proteins, bladder-specific expression [32].
GJB1
GJB1 (Gap Junction Protein Beta 1) member of the gap junction connexin family of proteins that regulates and controls the transfer of communication signals across cell membranes, primarily in the liver and peripheral nervous system. Expression levels of GJB1 protein (aka Connexin 32, CX32) were found to be the same in PCa and benign prostatic hyperplasia samples [33]. Urine levels of GJB1 were fo…
RPS10
RPS10 (Ribosomal Protein S10) has been found to be overexpressed at the protein level in PCa [34].
HPN
HPN (Hepsin) encodes a type II transmembrane serine protease involved in diverse cellular functions, including maintenance of cell morphology. HPN is upregulated in PCa and correlates with disease progression [35].
IMPDH2
IMPDH2 (Inosine Monophosphate Dehydrogenase 2) encodes the rate-limiting enzyme in the de novo guanine nucleotide biosynthesis required for DNA and RNA synthesis. Increased serum levels of IMPDH2 were significantly associated with Gleason ≥8 PCa, suggesting its potential as a serological tumour marker [36].
References
[1]	Chakravarty D, Sboner A, Nair SS, Giannopoulou E, Li R, Hennig S, et al. The oestrogen receptor alpha-regulated lncRNA NEAT1 is a critical modulator of prostate cancer 2019:1–16. doi:10.1038/ncomms6383.
[2]	Wen S, Wei Y, Zen C, Xiong W, Niu Y, Zhao Y. Long non-coding RNA NEAT1 promotes bone metastasis of prostate cancer through N6-methyladenosine 2020:1–18. doi:10.1186/s12943-020-01293-4.
[3]	Krock BL, Perkins BD. The intraflagellar transport protein IFT57 is required for cilia maintenance and regulates IFT-particle-kinesin-II dissociation in vertebrate photoreceptors. J Cell Sci 2008;121:1907–15. doi:10.1242/jcs.029397.
[4]	Gervais FG, Singaraja R, Xanthoudakis S, Gutekunst C-A, Leavitt BR, Metzler M, et al. Recruitment and activation of caspase-8 by the Huntingtin-interacting protein Hip-1 and a novel partner Hippi. Nat Cell Biol 2002;4:95–105. doi:10.1038/ncb735.
[5]	de Jonge HJM, Fehrmann RSN, de Bont ESJM, Hofstra RMW, Gerbens F, Kamps WA, et al. Evidence based selection of housekeeping genes. PLoS ONE 2007;2:e898. doi:10.1371/journal.pone.0000898.
[6]	Abdul M, Hoosein N. Changes in beta-2 microglobulin expression in prostate cancer. Urol Oncol 2000;5:168–72. doi:10.1016/s1078-1439(00)00063-6.
[7]	Mao B, Zhang Z, Wang G. BTG2: a rising star of tumor suppressors (review). Int J Oncol 2015;46:459–64. doi:10.3892/ijo.2014.2765.
[8]	Chiang K-C, Tsui K-H, Chung L-C, Yeh C-N, Feng T-H, Chen W-T, et al. Cisplatin modulates B-cell translocation gene 2 to attenuate cell proliferation of prostate carcinoma cells in both p53-dependent and p53-independent pathways. Sci Rep 2014;4:5511–10. doi:10.1038/srep05511.
[9]	Shabani S, Elahi E, Bahraniasl M, Babaheidarian P, Sadeghpour A, Majidzadeh T, et al. Multi-stage analysis of FOXM1, PYROXD1, hTERT, PPARA, PIM3, BMI1 and MCTP1 expression patterns in colorectal cancer. Gastroenterol Hepatol Bed Bench 2022;15:120–30.
[10]	Lu Z, Qi L, Bo XJ, Liu GD, Wang JM, Li G. Expression of CD26 and CXCR4 in prostate carcinoma and its relationship with clinical parameters. J Res Med Sci 2013;18:647–52.
[11]	Pan K, Skelton WP, Elzeneini M, Nguyen T-C, Franke AJ, Ali A, et al. A Multi-Center Retrospective Analysis Examining the Effect of Dipeptidyl Peptidase-4 Inhibitors on Progression-Free Survival in Patients With Prostate Cancer. Cureus 2021;13:e14712. doi:10.7759/cureus.14712.
[12]	Su W-P, Sun L-N, Yang S-L, Zhao H, Zeng T-Y, Wu W-Z, et al. Apolipoprotein C1 promotes prostate cancer cell proliferation in vitro. J Biochem Mol Toxicol 2018:e22158. doi:10.1002/jbt.22158.
[13]	Yan N, Shi Y. Histone H1.2 as a trigger for apoptosis. Nat Struct Biol 2003;10:983–5. doi:10.1038/nsb1203-983.
[14]	Itkonen HM, Brown M, Urbanucci A, Tredwell G, Ho Lau C, Barfeld S, et al. Lipid degradation promotes prostate cancer cell survival. Oncotarget 2017;8:38264–75. doi:10.18632/oncotarget.16123.
[15]	Yu C, Cao H, He X, Sun P, Feng Y, Chen L, et al. Cyclin-dependent kinase inhibitor 3 (CDKN3) plays a critical role in prostate cancer via regulating cell cycle and DNA replication signaling. Biomed Pharmacother 2017;96:1109–18. doi:10.1016/j.biopha.2017.11.112.
[16]	Tomlins SA, Rhodes DR, Perner S, Dhanasekaran SM, Mehra R, Sun X-W, et al. Recurrent fusion of TMPRSS2 and ETS transcription factor genes in prostate cancer. Science 2005;310:644–8. doi:10.1126/science.1117679.
[17]	Clark JP, Cooper CS. ETS gene fusions in prostate cancer. Nat Rev Urol 2009;6:429–39. doi:10.1038/nrurol.2009.127.
[18]	Attard G, Clark J, Ambroisine L, Fisher G, Kovacs G, Flohr P, et al. Duplication of the fusion of TMPRSS2 to ERG sequences identifies fatal human prostate cancer. Oncogene 2008;27:253–63. doi:10.1038/sj.onc.1210640.
[19]	Maraj BH, Markham AF. Prostate-specific membrane antigen (FOLH1): recent advances in characterising this putative prostate cancer gene. Prostate Cancer Prostatic Dis 1999;2:180–5. doi:10.1038/sj.pcan.4500325.
[20]	Hamid ARAH, Hoogland AM, Smit F, Jannink S, van Rijt-van de Westerlo C, Jansen CFJ, et al. The role of HOXC6 in prostate cancer development. Prostate 2015;75:1868–76. doi:10.1002/pros.23065.
[21]	Ramachandran S, Liu P, Young AN, Yin-Goen Q, Lim SD, Laycock N, et al. Loss of HOXC6 expression induces apoptosis in prostate cancer cells. Oncogene 2005;24:188–98. doi:10.1038/sj.onc.1207906.
[22]	Zhou J, Yang X, Song P, Wang H, Wang X. HOXC6 in the prognosis of prostate cancer. Artif Cells Nanomed Biotechnol 2019;47:2715–20. doi:10.1080/21691401.2019.1635136.
[23]	Xia C, Ma W, Wang F, Hua Sb, Liu M. Identification of a prostate-specific G-protein coupled receptor in prostate cancer. Oncogene 2001;20:5903–7. doi:10.1038/sj.onc.1204803.
[24]	Rigau M, Morote J, Mir MC, Ballesteros C, Ortega I, Sanchez A, et al. PSGR and PCA3 as biomarkers for the detection of prostate cancer in urine. Prostate 2010;70:1760–7. doi:10.1002/pros.21211.
[25]	de Kok JB, Verhaegh GW, Roelofs RW, Hessels D, Kiemeney LA, Aalders TW, et al. DD3(PCA3), a very sensitive and specific marker to detect prostate tumors 2002;62:2695–8.
[26]	Hessels D, Klein Gunnewiek JMT, van Oort I, Karthaus HFM, van Leenders GJL, van Balken B, et al. DD3(PCA3)-based molecular urine analysis for the diagnosis of prostate cancer. European Urology 2003;44:8–15–discussion15–6. doi:10.1016/S0302-2838(03)00201-X.
[27]	Alshalalfa M, Verhaegh GW, Gibb EA, Santiago-Jiménez M, Erho N, Jordan J, et al. Low PCA3 expression is a marker of poor differentiation in localized prostate tumors: exploratory analysis from 12,076 patients. Oncotarget 2017;8:50804–13. doi:10.18632/oncotarget.15133.
[28]	Luo Y, Gou X, Huang P, Mou C. The PCA3 test for guiding repeat biopsy of prostate cancer and its cut-off score: a systematic review and meta-analysis. Asian J Androl 2014;16:487–92. doi:10.4103/1008-682X.125390.
[29]	Lee GL, Dobi A, Srivastava S. Prostate cancer: diagnostic performance of the PCA3 urine test. Nat Rev Urol 2011;8:123–4. doi:10.1038/nrurol.2011.10.
[30]	Haas M. The Na-K-Cl cotransporters. Am J Physiol 1994;267:C869–85. doi:10.1152/ajpcell.1994.267.4.C869.
[31]	Tomlins SA, Rhodes DR, Yu J, Varambally S, Mehra R, Perner S, et al. The role of SPINK1 in ETS rearrangement-negative prostate cancers. Cancer Cell 2008;13:519–28. doi:10.1016/j.ccr.2008.04.016.
[32]	Lobban ED, Smith BA, Hall GD, Harnden P, Roberts P, Selby PJ, et al. Uroplakin gene expression by normal and neoplastic human urothelium. Am J Pathol 1998;153:1957–67. doi:10.1016/S0002-9440(10)65709-4.
[33]	Erdem H, Cirakoglu A, Benli E, Cankaya S. Association of Connexin 32 with Prostate Volume and PSA Level in Prostatic Adenocarcinoma and Adenomyomatous Hyperplasia. Journal of Urological Surgery 2020;7:103–8. doi:10.4274/jus.galenos2019.3042.
[34]	Luna-Coronell JA, Vierlinger K, Gamperl M, Hofbauer J, Berger I, Weinhäusel A. The prostate cancer immunome: In silico functional analysis of antigenic proteins from microarray profiling with IgG. Proteomics 2016;16:1204–14. doi:10.1002/pmic.201500378.
[35]	Wu Q, Parry G. Hepsin and prostate cancer. Front Biosci 2007;12:5052–9. doi:10.2741/2447.
[36]	Han Z-D, Zhang Y-Q, He H-C, Dai Q-S, Qin G-Q, Chen J-H, et al. Identification of novel serological tumor markers for human prostate cancer using integrative transcriptome and proteome analysis. Med Oncol 2012;29:2877–88. doi:10.1007/s12032-011-0149-9.
