# Supplementary material for: Gene-Transcript Expression in Urine Supernatant and Urine Cell-Sediment Are Different but Equally Useful for Detecting Prostate Cancer
Source: Cancers (Basel). 2023 Jan 27;15(3):789. doi: 10.3390/cancers15030789 (PMC9913640; doi:10.3390/cancers15030789)
Supplement: Supplementary file 1 [file cancers-15-00789-s001.zip › Table S2.xlsx]

## Sheet: DiffentlyExpressn inPCa
Table 2. List of all genes identified as differentially expressed in cell and exosome fractions considered in isolation from one another
“Useful” gene-probes
Gene Name	log fold-change	P value	Final Decision	Fraction
CDKN3	-2.9	0.0352	Lower Expression in Cancer	EVs
ERG.3.ex.4.5	3.99	0.0065	Higher Expression in Cancer	EVs
ERG3.ex.6.7	7.31	4.4e-06	Higher Expression in Cancer	Cell
ERG3.ex.6.7	2.88	0.0342	Higher Expression in Cancer	EVs
FOLH1.PSMA.NAALAD1	2.22	0.0474	Higher Expression in Cancer	Cell
HOXC6	3.45	0.0187	Higher Expression in Cancer	Cell
HOXC6	1.65	0.0221	Higher Expression in Cancer	EVs
OR52A2.PSGR	3.27	0.0187	Higher Expression in Cancer	Cell
PCA3	1.22	0.0306	Higher Expression in Cancer	EVs
SLC12A1	2.99	0.0342	Higher Expression in Cancer	EVs
SPINK1	-3.12	2.65e-05	Lower Expression in Cancer	Cell
TMPRSS2.ERG.fusion	4.11	0.00893	Higher Expression in Cancer	EVs
UPK2	-3.14	0.0187	Lower Expression in Cancer	Cell
PCA3	2.28	0.0685	No Differences	Cell
KLK3.PSA.exons2.3	1.48	0.0773	No Differences	Cell
KLK3.PSA.exons1.2	1.52	0.0773	No Differences	Cell
SERPINB5.Maspin	-2.35	0.123	No Differences	Cell
HPN	1.18	0.222	No Differences	Cell
RIOK3	0.58	0.382	No Differences	Cell
SLC12A1	1.78	0.382	No Differences	Cell
HPRT	0.57	0.437	No Differences	Cell
IGFBP3	-1.43	0.437	No Differences	Cell
GOLM1	1.26	0.463	No Differences	Cell
LASS1	1.17	0.542	No Differences	Cell
DPP4	0.56	0.542	No Differences	Cell
IMPDH2	0.49	0.542	No Differences	Cell
SMIM1	1.12	0.542	No Differences	Cell
STEAP2	1.09	0.542	No Differences	Cell
CAMK2N2	1.13	0.545	No Differences	Cell
TRPM4	1.14	0.59	No Differences	Cell
MEMO1	-0.4	0.59	No Differences	Cell
STOM	-0.58	0.59	No Differences	Cell
CKAP2L	1.26	0.673	No Differences	Cell
NAALADL2	-1.02	0.697	No Differences	Cell
VPS13A	-0.59	0.73	No Differences	Cell
MIC1	0.68	0.73	No Differences	Cell
TMEM45B	-0.88	0.735	No Differences	Cell
NKAIN1	1.05	0.735	No Differences	Cell
SULT1A1	-0.43	0.772	No Differences	Cell
CP	-1.13	0.803	No Differences	Cell
ZNF577	0.54	0.824	No Differences	Cell
SNCA	-0.32	0.942	No Differences	Cell
SIRT1	0.35	0.942	No Differences	Cell
PPP1R12B	-0.51	0.942	No Differences	Cell
PDLIM5	0.26	0.942	No Differences	Cell
MSMB	0.44	0.942	No Differences	Cell
RAB17	0.74	0.942	No Differences	Cell
SACM1L	-0.32	0.942	No Differences	Cell
SPON2	0.64	0.942	No Differences	Cell
MARCH5.	-0.31	0.942	No Differences	Cell
KLK4	0.45	0.942	No Differences	Cell
KLK2	0.64	0.942	No Differences	Cell
COL10A1	-0.53	0.958	No Differences	Cell
SNORA20	-0.49	0.958	No Differences	Cell
TMEM86A	0.5	0.958	No Differences	Cell
PVT1	-0.46	0.96	No Differences	Cell
BTG2	-0.24	0.96	No Differences	Cell
ARexons4.8	0.53	0.96	No Differences	Cell
CDKN3	0.54	0.96	No Differences	Cell
GCNT1	0.37	0.96	No Differences	Cell
GABARAPL2	0.18	0.96	No Differences	Cell
TFDP1	0.19	0.96	No Differences	Cell
OGT	-0.19	0.96	No Differences	Cell
HIST1H2BF	-0.24	0.96	No Differences	Cell
GJB1	0.56	0.96	No Differences	Cell
PSTPIP1	-0.4	0.96	No Differences	Cell
MFSD2A	0.32	0.96	No Differences	Cell
ACTR5	-0.32	0.96	No Differences	Cell
SMAP1.ex.7.8	-0.26	0.96	No Differences	Cell
CCDC88B	-0.34	0.96	No Differences	Cell
MCM7	-0.28	0.96	No Differences	Cell
SEC61A1	0.24	0.96	No Differences	Cell
MYOF	-0.19	0.96	No Differences	Cell
HIST1H1C	0.15	0.96	No Differences	Cell
ARexon9	0.45	0.96	No Differences	Cell
AMACR	0.36	0.96	No Differences	Cell
CAMKK2	0.19	0.96	No Differences	Cell
CTA.211A9.5.MIATNB	-0.22	0.96	No Differences	Cell
RPL23AP53	-0.29	0.96	No Differences	Cell
MED4	-0.12	0.96	No Differences	Cell
PPAP2A	-0.15	0.96	No Differences	Cell
ANPEP	-0.2	0.96	No Differences	Cell
IFT57	0.14	0.96	No Differences	Cell
EIF2D	0.11	0.96	No Differences	Cell
HIST1H2BG	0.18	0.96	No Differences	Cell
SYNM	-0.32	0.96	No Differences	Cell
RPL18A	0.1	0.96	No Differences	Cell
MCTP1	0.12	0.96	No Differences	Cell
HMBS	-0.15	0.96	No Differences	Cell
HIST1H1E	-0.1	0.96	No Differences	Cell
NLRP3	-0.18	0.96	No Differences	Cell
RPLP2	-0.09	0.96	No Differences	Cell
B2M	-0.09	0.96	No Differences	Cell
RPS10	-0.09	0.96	No Differences	Cell
CD10	-0.13	0.96	No Differences	Cell
AATF	-0.11	0.96	No Differences	Cell
MIR4435.1HG.lOC541471	0.09	0.96	No Differences	Cell
RP11.244H18.1.P712P	0.2	0.96	No Differences	Cell
BRAF	-0.09	0.96	No Differences	Cell
MKi67	-0.25	0.96	No Differences	Cell
Timp4	-0.24	0.96	No Differences	Cell
SULF2	-0.11	0.96	No Differences	Cell
ALAS1	-0.07	0.96	No Differences	Cell
APOC1	0.12	0.96	No Differences	Cell
CACNA1D	0.07	0.96	No Differences	Cell
CDC37L1	-0.11	0.96	No Differences	Cell
NEAT1	0.07	0.96	No Differences	Cell
SRSF3	0.09	0.964	No Differences	Cell
RNF157	0.21	0.965	No Differences	Cell
RPS11	-0.07	0.965	No Differences	Cell
MAK	-0.1	0.965	No Differences	Cell
FDPS	0.06	0.965	No Differences	Cell
MIR146A.DQ658414	-0.1	0.965	No Differences	Cell
PECI	0.06	0.965	No Differences	Cell
GAPDH	-0.05	0.965	No Differences	Cell
Met	0.08	0.978	No Differences	Cell
ITPR1	0.04	0.978	No Differences	Cell
MDK	0.06	0.978	No Differences	Cell
AURKA	0.04	0.991	No Differences	Cell
MMP25	0.03	0.991	No Differences	Cell
RP11.97O12.7	0.02	0.991	No Differences	Cell
LBH	0.03	0.991	No Differences	Cell
CLIC2	0.04	0.991	No Differences	Cell
AGR2	0.04	0.991	No Differences	Cell
STEAP4	0.02	0.991	No Differences	Cell
PTPRC	0.01	0.991	No Differences	Cell
TBP	-0.01	0.991	No Differences	Cell
MXI1	-0.01	0.991	No Differences	Cell
TERF2IP	0	0.995	No Differences	Cell
GJB1	1.16	0.0583	No Differences	EVs
AMACR	0.81	0.29	No Differences	EVs
HPN	0.67	0.416	No Differences	EVs
IMPDH2	0.43	0.416	No Differences	EVs
PPFIA2	1.29	0.421	No Differences	EVs
SSTR1	1.19	0.421	No Differences	EVs
TRPM4	1.14	0.421	No Differences	EVs
NKAIN1	0.54	0.421	No Differences	EVs
ARexons4.8	-0.54	0.421	No Differences	EVs
HIST1H1E	-0.48	0.421	No Differences	EVs
GOLM1	0.73	0.421	No Differences	EVs
SIM2.long	-0.9	0.421	No Differences	EVs
KLK4	-0.38	0.421	No Differences	EVs
ANPEP	0.71	0.503	No Differences	EVs
GCNT1	0.67	0.503	No Differences	EVs
SULT1A1	0.68	0.544	No Differences	EVs
CLU	-1.25	0.544	No Differences	EVs
UPK2	1.52	0.565	No Differences	EVs
FDPS	0.33	0.565	No Differences	EVs
PVT1	-0.59	0.609	No Differences	EVs
AGR2	-0.58	0.651	No Differences	EVs
ARexon9	1.21	0.651	No Differences	EVs
AURKA	1.05	0.651	No Differences	EVs
CASKIN1	-0.56	0.651	No Differences	EVs
ZNF577	-0.35	0.657	No Differences	EVs
MDK	-0.34	0.657	No Differences	EVs
TFDP1	-0.3	0.657	No Differences	EVs
OR52A2.PSGR	0.48	0.657	No Differences	EVs
SPINK1	0.66	0.657	No Differences	EVs
MIR4435.1HG.lOC541471	0.52	0.657	No Differences	EVs
NAALADL2	0.33	0.721	No Differences	EVs
CD10	-0.3	0.721	No Differences	EVs
CAMKK2	0.4	0.721	No Differences	EVs
RAB17	0.46	0.721	No Differences	EVs
PPP1R12B	0.35	0.721	No Differences	EVs
NEAT1	0.43	0.721	No Differences	EVs
ST6GALNAC1	0.77	0.721	No Differences	EVs
MXI1	0.26	0.721	No Differences	EVs
FOLH1.PSMA.NAALAD1	0.27	0.735	No Differences	EVs
HIST1H2BF	0.25	0.735	No Differences	EVs
..5.Mar	-0.26	0.748	No Differences	EVs
LBH	-0.38	0.748	No Differences	EVs
SPON2	0.32	0.748	No Differences	EVs
Timp4	0.43	0.748	No Differences	EVs
VPS13A	0.32	0.748	No Differences	EVs
MAK	-0.74	0.815	No Differences	EVs
SYNM	0.53	0.83	No Differences	EVs
RP11.244H18.1.P712P	0.25	0.858	No Differences	EVs
MCTP1	-0.63	0.87	No Differences	EVs
B2M	-0.25	0.87	No Differences	EVs
SNORA20	-0.58	0.87	No Differences	EVs
SChLAP1	0.62	0.87	No Differences	EVs
SMAP1.ex.7.8	0.29	0.87	No Differences	EVs
MYOF	-0.2	0.886	No Differences	EVs
CTA.211A9.5.MIATNB	-0.43	0.889	No Differences	EVs
PECI	0.17	0.906	No Differences	EVs
RPS10	-0.2	0.906	No Differences	EVs
PCSK6	0.23	0.979	No Differences	EVs
AATF	0.25	0.979	No Differences	EVs
ALAS1	0.15	0.979	No Differences	EVs
SERPINB5.Maspin	0.26	0.979	No Differences	EVs
PPAP2A	0.14	0.979	No Differences	EVs
EIF2D	-0.14	0.979	No Differences	EVs
KLK3.PSA.exons1.2	-0.14	0.979	No Differences	EVs
RPL23AP53	0.28	0.979	No Differences	EVs
CDC37L1	0.15	0.979	No Differences	EVs
MED4	0.14	0.997	No Differences	EVs
APOC1	-0.39	1	No Differences	EVs
HIST1H2BG	-0.12	1	No Differences	EVs
PTN	-0.14	1	No Differences	EVs
TDRD	-0.39	1	No Differences	EVs
BRAF	0.1	1	No Differences	EVs
OGT	-0.1	1	No Differences	EVs
DNAH5	-0.2	1	No Differences	EVs
PDLIM5	-0.08	1	No Differences	EVs
RNF157	0.19	1	No Differences	EVs
SMIM1	0.09	1	No Differences	EVs
SRSF3	-0.12	1	No Differences	EVs
TMEM47	-0.22	1	No Differences	EVs
ACTR5	0.1	1	No Differences	EVs
ITPR1	0.09	1	No Differences	EVs
HMBS	-0.07	1	No Differences	EVs
STEAP2	0.06	1	No Differences	EVs
GAPDH	-0.09	1	No Differences	EVs
SIRT1	-0.1	1	No Differences	EVs
BTG2	0.07	1	No Differences	EVs
CAMK2N2	-0.1	1	No Differences	EVs
SACM1L	-0.06	1	No Differences	EVs
RP11.97O12.7	-0.06	1	No Differences	EVs
SEC61A1	-0.12	1	No Differences	EVs
TWIST1	0.09	1	No Differences	EVs
CACNA1D	0.06	1	No Differences	EVs
KLK2	0.05	1	No Differences	EVs
MEMO1	0.05	1	No Differences	EVs
KLK3.PSA.exons2.3	-0.04	1	No Differences	EVs
IGFBP3	-0.13	1	No Differences	EVs
RIOK3	0.04	1	No Differences	EVs
GABARAPL2	0.07	1	No Differences	EVs
MCM7	0.05	1	No Differences	EVs
HIST1H1C	-0.03	1	No Differences	EVs
RPLP2	0.14	1	No Differences	EVs
SNCA	0.02	1	No Differences	EVs
IFT57	0.03	1	No Differences	EVs
DPP4	-0.02	1	No Differences	EVs
STEAP4	0.02	1	No Differences	EVs
TBP	0.01	1	No Differences	EVs
RPL18A	0.01	1	No Differences	EVs
TERF2IP	-0.01	1	No Differences	EVs
HPRT	0	1	No Differences	EVs
MSMB	0	1	No Differences	EVs
RPS11	-0.01	1	No Differences	EVs

## Sheet: DifferentialExpressnCell v EVs
Table 2. List of all genes identified as differentially expressed between paired cell and exosome samples
Gene Name	log fold-change	P value	Final Decision
NEAT1	-8.65	0	Lower Expression in EVs
MIR4435.1HG.lOC541471	-4.43	0	Lower Expression in EVs
IFT57	2.81	0	Higher Expression in EVs
B2M	-3.9	0	Lower Expression in EVs
BTG2	-3.67	0	Lower Expression in EVs
MCTP1	-9.42	0	Lower Expression in EVs
DPP4	3.05	0	Higher Expression in EVs
APOC1	-8.16	0	Lower Expression in EVs
HIST1H1C	1.68	0	Higher Expression in EVs
PECI	2.09	0	Higher Expression in EVs
PPAP2A	1.89	0	Higher Expression in EVs
KLK4	3.05	0	Higher Expression in EVs
IMPDH2	1.72	0	Higher Expression in EVs
RP11.244H18.1.P712P	4.17	0	Higher Expression in EVs
KLK3.PSA.exons2.3	3.5	0	Higher Expression in EVs
KLK2	4.24	0	Higher Expression in EVs
MSMB	2.5	0	Higher Expression in EVs
KLK3.PSA.exons1.2	3.31	0	Higher Expression in EVs
STEAP2	3.75	0	Higher Expression in EVs
PCA3	4.15	0	Higher Expression in EVs
STEAP4	-1.73	0	Lower Expression in EVs
MARCH5.	1.68	0	Higher Expression in EVs
ITPR1	-2.05	0	Lower Expression in EVs
FOLH1.PSMA.NAALAD1	3.55	0	Higher Expression in EVs
ZNF577	2.34	0	Higher Expression in EVs
AURKA	-4.28	0	Lower Expression in EVs
ARexons4.8	3.62	0	Higher Expression in EVs
SEC61A1	-4.05	0	Lower Expression in EVs
RPL18A	1.03	0	Higher Expression in EVs
OR52A2.PSGR	5.32	0	Higher Expression in EVs
SULT1A1	-2.28	0	Lower Expression in EVs
RPS10	0.86	0	Higher Expression in EVs
HOXC6	5.63	0	Higher Expression in EVs
GABARAPL2	0.81	0	Higher Expression in EVs
SRSF3	-2.12	0	Lower Expression in EVs
CD10	1.68	0	Higher Expression in EVs
NKAIN1	4.25	0	Higher Expression in EVs
AMACR	2.83	0	Higher Expression in EVs
SMIM1	3.36	0	Higher Expression in EVs
FDPS	0.79	0	Higher Expression in EVs
HIST1H2BF	1.32	1e-07	Higher Expression in EVs
PDLIM5	1.14	1e-07	Higher Expression in EVs
IGFBP3	-4.37	1e-07	Lower Expression in EVs
GAPDH	-0.71	3e-07	Lower Expression in EVs
NAALADL2	3.21	3e-07	Higher Expression in EVs
ANPEP	-2.15	6e-07	Lower Expression in EVs
CAMK2N2	2.9	7e-07	Higher Expression in EVs
PCSK6	3.18	1.9e-06	Higher Expression in EVs
Timp4	3.24	2.4e-06	Higher Expression in EVs
SIRT1	-1.66	3.2e-06	Lower Expression in EVs
SPON2	2.45	3.3e-06	Higher Expression in EVs
RPLP2	0.63	5.5e-06	Higher Expression in EVs
RIOK3	-1.22	6.8e-06	Lower Expression in EVs
DNAH5	4.21	6.9e-06	Higher Expression in EVs
RPS11	0.54	1.82e-05	Higher Expression in EVs
CACNA1D	0.69	5.68e-05	Higher Expression in EVs
SPINK1	-1.88	6.48e-05	Lower Expression in EVs
GJB1	2.82	0.000136	Higher Expression in EVs
AATF	-1.25	0.000161	Lower Expression in EVs
RAB17	2.51	0.000187	Higher Expression in EVs
SSTR1	1.92	0.0002	Higher Expression in EVs
UPK2	-4.16	0.000311	Lower Expression in EVs
RP11.97O12.7	0.98	0.000393	Higher Expression in EVs
TFDP1	0.69	0.000798	Higher Expression in EVs
MDK	1.15	0.000882	Higher Expression in EVs
SYNM	3.07	0.00118	Higher Expression in EVs
AGR2	2.33	0.00151	Higher Expression in EVs
HMBS	0.93	0.00202	Higher Expression in EVs
SNORA20	-2.19	0.0041	Lower Expression in EVs
CTA.211A9.5.MIATNB	-1.44	0.00473	Lower Expression in EVs
GOLM1	1.61	0.00708	Higher Expression in EVs
HPRT	0.73	0.00937	Higher Expression in EVs
CASKIN1	1.36	0.0105	Higher Expression in EVs
OGT	-0.63	0.0132	Lower Expression in EVs
TRPM4	1.73	0.014	Higher Expression in EVs
VPS13A	-0.89	0.015	Lower Expression in EVs
BRAF	-0.52	0.0288	Lower Expression in EVs
ERG3.ex.6.7	2.08	0.0317	Higher Expression in EVs
EIF2D	0.43	0.0389	Higher Expression in EVs
LBH	0.95	0.0404	Higher Expression in EVs
TBP	-0.66	0.045	Lower Expression in EVs
MXI1	0.45	0.047	Higher Expression in EVs
CAMKK2	-0.66	0.051	No Differences
MCM7	-0.98	0.061	No Differences
ACTR5	-0.76	0.068	No Differences
CDKN3	-1.45	0.0715	No Differences
MEMO1	-0.43	0.0755	No Differences
HPN	0.64	0.112	No Differences
ALAS1	-0.33	0.146	No Differences
SNCA	0.33	0.22	No Differences
TERF2IP	-0.27	0.261	No Differences
MYOF	0.33	0.266	No Differences
CDC37L1	0.27	0.411	No Differences
SACM1L	0.22	0.443	No Differences
GCNT1	0.32	0.496	No Differences
SLC12A1	0.52	0.569	No Differences
RPL23AP53	-0.35	0.569	No Differences
HIST1H1E	0.15	0.586	No Differences
PPP1R12B	0.21	0.645	No Differences
ARexon9	-0.5	0.66	No Differences
MED4	-0.11	0.664	No Differences
SMAP1.ex.7.8	0.1	0.786	No Differences
PVT1	0.04	0.929	No Differences
HIST1H2BG	0.24	1	No Differences
