# Supplementary material for: Gene-Transcript Expression in Urine Supernatant and Urine Cell-Sediment Are Different but Equally Useful for Detecting Prostate Cancer
Source: Cancers (Basel). 2023 Jan 27;15(3):789. doi: 10.3390/cancers15030789 (PMC9913640; doi:10.3390/cancers15030789)
Supplement: Supplementary file 1 [file cancers-15-00789-s001.zip › Table S3.xlsx]

## Sheet: Normalised NanoString DATA
				Linear											Log2
Sample_ID	Urine Fraction	Sample Cat		KLK3.PSA.exons1.2	KLK3.PSA.exons2.3	PCA3	OR51E2	RPLP2	FOLH1	ERG.3.ex.4.5	ERG3.ex.6.7	TMPRSS2.ERG.fusion			KLK3.PSA.exons1.2	KLK3.PSA.exons2.3	PCA3	OR51E2	RPLP2	FOLH1	ERG.3.ex.4.5	ERG3.ex.6.7	TMPRSS2.ERG.fusion
M_113_2	Cell	Non-Cancer		30	68	0	12	22171	29	0	0	0			4.90689	6.08746		3.58496	26	0	147	0
M_115_1	Cell	Non-Cancer		192	87	32	0	17725	34	0	0	0			7.58496	6.44294	5		14.1135	5.08746
M_83_2	Cell	Non-Cancer		1496	786	0	0	15817	404	0	0	0			10.5469	9.61839			13.9492	8.65821
M_92_3	Cell	Non-Cancer		550	762	43	0	43679	114	50	0	0			9.10329	9.57365	5.42626		15.4147	6.83289
M_93_1	Cell	Non-Cancer		714	460	70	300	56108	36	0	0	0			9.47978	8.84549	6.12928	8.22882	15.7759	5.16993
M_93_2	Cell	Non-Cancer		251	183	4	0	50549	0	0	0	0			7.97154	7.5157	2		15.6254
M_93_3	Cell	Non-Cancer		945	1125	164	25	67126	718	0	0	0			9.88417	10.1357	7.35755	4.64386	16.0346	9.48784
M_95_1	Cell	Non-Cancer		34	87	2	0	19907	7	0	0	0			5.08746	6.44294	1		14.281	2.80735
M_75_3	Cell	Non-Cancer		14	23	0	0	72827	0	0	0	0			3.80735	4.52356			16.1522
M_75_5	Cell	Non-Cancer		721	965	144	153	62707	1396	0	0	0			9.49386	9.91439	7.16993	7.25739	15.9363	10.4471
M_75_8	Cell	Non-Cancer		1	7	0	0	98630	0	0	0	0			0	2.80735			16.5897
M_78_1	Cell	Non-Cancer		0	18	0	0	120919	0	0	0	0				4.16993			16.8837
M_78_5	Cell	Non-Cancer		6	48	0	0	91413	2	0	0	0			2.58496	5.58496			16.4801	1
M_79_5	Cell	Non-Cancer		283	304	0	0	76240	0	0	0	0			8.14466	8.24793			16.2183
M_81_4	Cell	Non-Cancer		21	3	0	0	45499	0	433	0	0			4.39232	1.58496			15.4735		8.75822
M_82_5	Cell	Non-Cancer		1317	989	170	295	52881	838	0	0	0			10.363	9.94983	7.40939	8.20457	15.6905	9.71081
M_83_5	Cell	Non-Cancer		257	415	1923	297	50665	151	0	0	0			8.00562	8.69697	10.9091	8.21432	15.6287	7.2384
M_85_1	Cell	Non-Cancer		1672	1863	272	326	71498	330	0	0	0			10.7074	10.8634	8.08746	8.34873	16.1256	8.36632
M_87_2	Cell	Non-Cancer		73	65	231	0	53533	7	0	0	0			6.18982	6.02237	7.85175		15.7081	2.80735
M_87_4	Cell	Non-Cancer		1637	792	131	219	69133	708	0	0	0			10.6768	9.62936	7.03342	7.77479	16.0771	9.46761
M_89_2	Cell	Non-Cancer		831	1518	294	420	85286	653	0	0	0			9.6987	10.568	8.19967	8.71425	16.38	9.35094
M_89_3	Cell	Non-Cancer		123	118	8	0	81252	56	0	0	0			6.94251	6.88264	3		16.3101	5.80735
M_90_4	Cell	Non-Cancer		0	1	0	0	22009	0	0	0	0				0			14.4258
M_92_6	Cell	Non-Cancer		290	393	124	0	48501	23	0	0	0			8.17991	8.61839	6.9542		15.5657	4.52356
M_94_4	Cell	Non-Cancer		725	478	267	0	57096	661	0	0	0			9.50184	8.90087	8.0607		15.8011	9.36851
M_97_4	Cell	Non-Cancer		211	81	52	0	28956	252	0	0	0			7.7211	6.33985	5.70044		14.8216	7.97728
M_76_7	Cell	Non-Cancer		238	309	0	0	8988	9	0	1	0			7.89482	8.27146			13.1338	3.16993		0
M_83_1	Cell	Non-Cancer		298	351	0	0	28805	564	0	1	0			8.21917	8.45533			14.814	9.13955		0
M_86_6	Cell	Non-Cancer		5	0	0	0	13220	174	0	4	0			2.32193				13.6904	7.44294		2
M_96_1	Cell	Non-Cancer		5	19	0	0	29703	0	0	8	0			2.32193	4.24793			14.8583			3
M_89_8	Cell	Non-Cancer		1053	599	436	231	71206	499	0	19	0			10.0403	9.22641	8.76818	7.85175	16.1197	8.9629		4.24793
M_77_1	Cell	Non-Cancer		531	828	25	0	79374	167	0	24	0			9.05257	9.69349	4.64386		16.2764	7.3837		4.58496
M_75_10	Cell	Non-Cancer		2495	1779	6669	153	113472	1559	0	55	23			11.2848	10.7969	12.7033	7.25739	16.792	10.6064		5.78136	4.52356
M_100_6	Cell	Non-Cancer		349	309	67	77	56953	117	0	97	0			8.44708	8.27146	6.06609	6.26679	15.7975	6.87036		6.59991
M_100_10	Cell	Non-Cancer		811	588	499	0	51954	26	0	147	0			9.66356	9.19967	8.9629		15.6649	4.70044		7.19967
M_90_1	Cell	Non-Cancer		965	437	272	20	86037	261	0	152	0			9.91439	8.77149	8.08746	4.32193	16.3927	8.02791		7.24793
M_102_3	Cell	Prostate Cancer		420	458	95	266	49213	322	0	0	0			8.71425	8.8392	6.56986	8.05528	15.5868	8.33092
M_100_4	Cell	Prostate Cancer		2578	3093	8359	1230	105169	1586	0	0	0			11.332	11.5948	13.0291	10.2644	16.6823	10.6312
M_75_1	Cell	Prostate Cancer		61	110	89	0	115745	0	0	0	0			5.93074	6.78136	6.47573		16.8206
M_81_1	Cell	Prostate Cancer		501	250	240	176	80997	499	0	0	0			8.96867	7.96578	7.90689	7.45943	16.3056	8.9629
M_81_7	Cell	Prostate Cancer		790	257	2909	467	50075	2698	0	0	0			9.62571	8.00562	11.5063	8.86728	15.6118	11.3977
M_84_2	Cell	Prostate Cancer		229	135	1422	32	22232	16	0	0	0			7.8392	7.07682	10.4737	5	14.4404	4
M_84_3	Cell	Prostate Cancer		131	121	405	68	49728	0	0	0	0			7.03342	6.91886	8.66178	6.08746	15.6018
M_86_1	Cell	Prostate Cancer		7	25	4	0	11039	0	0	0	0			2.80735	4.64386	2		13.4303
M_90_9	Cell	Prostate Cancer		448	477	619	51	62534	252	0	0	0			8.80735	8.89785	9.2738	5.67243	15.9324	7.97728
M_80_1	Cell	Prostate Cancer		290	1323	587	0	42173	22	0	0	0			8.17991	10.3696	9.19722		15.364	4.45943
M_104_5	Cell	Prostate Cancer		359	747	19	1	70738	24	0	2	0			8.48784	9.54496	4.24793	0	16.1102	4.58496		1
M_90_8	Cell	Prostate Cancer		265	415	1146	372	40928	346	0	4	0			8.04985	8.69697	10.1624	8.53916	15.3208	8.43463		2
M_96_3	Cell	Prostate Cancer		2123	1732	1975	801	35249	1302	0	4	0			11.0519	10.7582	10.9476	9.64566	15.1053	10.3465		2
M_76_4	Cell	Prostate Cancer		817	724	163	0	53630	131	0	12	0			9.67419	9.49985	7.34873		15.7108	7.03342		3.58496
M_84_5	Cell	Prostate Cancer		90	60	124	13	38962	124	0	32	0			6.49185	5.90689	6.9542	3.70044	15.2498	6.9542		5
M_86_8	Cell	Prostate Cancer		596	1586	104	36	45466	455	0	34	0			9.21917	10.6312	6.70044	5.16993	15.4725	8.82972		5.08746
M_75_7	Cell	Prostate Cancer		4729	4198	8382	1692	98346	2216	0	107	5			12.2073	12.0355	13.0331	10.7245	16.5856	11.1137		6.74147	2.32193
M_90_5	Cell	Prostate Cancer		5775	1445	6404	145	83579	1247	4	217	61			12.4956	10.4969	12.6448	7.17991	16.3509	10.2842	2	7.76155	5.93074
M_82_2	Cell	Prostate Cancer		1619	1786	1313	1949	71799	364	172	326	81			10.6609	10.8025	10.3587	10.9285	16.1317	8.50779	7.42626	8.34873	6.33985
M_82_7	Cell	Prostate Cancer		148	101	671	95	29499	56	0	343	0			7.20945	6.65821	9.39017	6.56986	14.8484	5.80735		8.42206
M_88_5	Cell	Prostate Cancer		283	423	338	164	33219	603	5	360	38			8.14466	8.72451	8.40088	7.35755	15.0197	9.23601	2.32193	8.49185	5.24793
M_90_3	Cell	Prostate Cancer		959	2316	283	192	85121	697	0	696	0			9.90539	11.1774	8.14466	7.58496	16.3772	9.44501		9.44294
M_75_6	Cell	Prostate Cancer		2837	1604	5283	3891	61716	828	85	1124	95			11.4702	10.6475	12.3671	11.9259	15.9134	9.69349	6.40939	10.1344	6.56986
M_86_5	Cell	Prostate Cancer		327	749	1291	42	51327	182	0	0	0			8.35315	9.54882	10.3343	5.39232	15.6474	7.50779
M_91_1	Cell	Prostate Cancer		2082	2236	1324	2560	110531	865	0	0	0			11.0238	11.1267	10.3707	11.3219	16.7541	9.75656
M_102_4	Cell	Prostate Cancer		8835	3431	1182	0	56340	2907	0	2	0			13.109	11.7444	10.207		15.7819	11.5053		1
M_75_4	Cell	Prostate Cancer		187	35	316	492	29993	24	0	6	0			7.54689	5.12928	8.30378	8.94251	14.8723	4.58496		2.58496
M_76_6	Cell	Prostate Cancer		79	0	0	0	3687	0	0	13	0			6.30378				11.8482			3.70044
M_86_3	Cell	Prostate Cancer		140	74	151	32	16519	264	11	22	0			7.12928	6.20945	7.2384	5	14.0118	8.04439	3.45943	4.45943
M_114_4	Cell	Prostate Cancer		592	803	279	61	27284	206	0	81	0			9.20945	9.64926	8.12412	5.93074	14.7358	7.6865		6.33985
M_78_9	Cell	Prostate Cancer		1509	1726	2338	277	76631	1526	0	146	0			10.5594	10.7532	11.1911	8.11374	16.2256	10.5755		7.18982
M_101_2	Cell	Prostate Cancer		0	0	0	0	51221	0	0	187	0							15.6444			7.54689
M_88_7	Cell	Prostate Cancer		631	1119	268	0	62615	874	0	262	0			9.3015	10.128	8.06609		15.9342	9.77149		8.03342
M_78_8	Cell	Prostate Cancer		601	333	6	246	94308	153	123	350	416			9.23122	8.37938	2.58496	7.94251	16.5251	7.25739	6.94251	8.45121	8.70044
M_75_2	Cell	Prostate Cancer		1507	7167	1186	2788	85851	2512	746	2161	1126			10.5575	12.8072	10.2119	11.445	16.3895	11.2946	9.54303	11.0775	10.137
M_94_3	Cell	Prostate Cancer		2017	519	0	0	36148	324	628	2412	1957			10.978	9.01959			15.1416	8.33985	9.29462	11.236	10.9344
M_79_1	Cell	Prostate Cancer		398	144	0	111	71537	992	220	5316	1191			8.63662	7.16993		6.79442	16.1264	9.9542	7.78136	12.3761	10.218
M_114_5	Cell	Prostate Cancer		3967	1758	1880	936	59328	3769	601	7797	1012			11.9538	10.7797	10.8765	9.87036	15.8564	11.88	9.23122	12.9287	9.98299
M_77_2	Cell	Prostate Cancer		17728	17658	3108	11615	127285	31500	2796	22378	1423			14.1137	14.108	11.6018	13.5037	16.9577	14.9431	11.4491	14.4498	10.4747
M_118_1	Cell	Prostate Cancer		4447	1674	167	539	40385	1947	2594	34257	1254			12.1186	10.7091	7.3837	9.07414	15.3015	10.927	11.341	15.0641	10.2923
M_113_2	EVs	Non-Cancer		297	5950	471	0	53279	356	0	0	0			8.21432	12.5387	8.87958		15.7013	8.47573
M_83_2	EVs	Non-Cancer		7352	8316	698	2926	117558	2214	0	0	0			12.8439	13.0217	9.44708	11.5147	16.843	11.1124
M_95_1	EVs	Non-Cancer		249	546	806	20	28139	260	0	0	0			7.96	9.09276	9.65464	4.32193	14.7803	8.02237
M_93_3	EVs	Non-Cancer		15071	13680	1570	2585	135967	5738	0	13	0			13.8795	13.7398	10.6165	11.3359	17.0529	12.4863		3.70044
M_115_1	EVs	Non-Cancer		1352	1623	1876	797	91903	1018	0	22	0			10.4009	10.6644	10.8734	9.63844	16.4878	9.99152		4.45943
M_92_3	EVs	Non-Cancer		5146	5612	1274	481	176616	4866	0	40	0			12.3292	12.4543	10.3151	8.90989	17.4303	12.2485		5.32193
M_93_1	EVs	Non-Cancer		7549	4878	2853	597	82037	1337	0	47	0			12.8821	12.2521	11.4783	9.22159	16.324	10.3848		5.55459
M_93_2	EVs	Non-Cancer		13180	10673	444	4538	97109	2132	0	631	0			13.6861	13.3817	8.79442	12.1478	16.5673	11.058		9.3015
M_100_10	EVs	Non-Cancer		11087	8662	6336	831	109671	1845	0	0	0			13.4366	13.0805	12.6294	9.6987	16.7428	10.8494
M_75_3	EVs	Non-Cancer		3186	1264	2785	42	17880	277	0	0	0			11.6375	10.3038	11.4435	5.39232	14.1261	8.11374
M_75_5	EVs	Non-Cancer		11348	8241	1192	1042	131561	5789	0	0	0			13.4702	13.0086	10.2192	10.0251	17.0054	12.4991
M_76_7	EVs	Non-Cancer		5272	5678	91	546	75157	320	0	0	0			12.3641	12.4712	6.50779	9.09276	16.1976	8.32193
M_77_1	EVs	Non-Cancer		18416	16724	889	0	156185	4702	0	0	0			14.1687	14.0296	9.79604		17.2529	12.1991
M_78_1	EVs	Non-Cancer		8208	7051	1970	2175	123208	1511	0	0	0			13.0028	12.7836	10.944	11.0868	16.9107	10.5613
M_79_5	EVs	Non-Cancer		14014	11818	573	3082	124670	3835	0	0	0			13.7746	13.5287	9.16239	11.5897	16.9278	11.905
M_82_5	EVs	Non-Cancer		7379	6851	226	1749	143878	3294	0	0	0			12.8492	12.7421	7.82018	10.7723	17.1345	11.6856
M_87_2	EVs	Non-Cancer		11021	10214	13889	1875	147303	4998	0	0	0			13.428	13.3183	13.7617	10.8727	17.1684	12.2871
M_87_4	EVs	Non-Cancer		7134	7049	666	1967	109428	4291	0	0	0			12.8005	12.7832	9.37938	10.9418	16.7396	12.0671
M_89_8	EVs	Non-Cancer		342	4152	1861	527	92074	4878	0	0	0			8.41785	12.0196	10.8619	9.04166	16.4905	12.2521
M_90_4	EVs	Non-Cancer		2292	4948	2264	1382	156574	1461	0	0	0			11.1624	12.2726	11.1447	10.4325	17.2565	10.5127
M_94_4	EVs	Non-Cancer		23270	10431	6226	3818	230162	5170	40	0	67			14.5062	13.3486	12.6041	11.8986	17.8123	12.3359	5.32193		6.06609
M_89_2	EVs	Non-Cancer		10607	9686	3336	1280	132745	6147	0	11	0			13.3727	13.2417	11.7039	10.3219	17.0183	12.5857		3.45943
M_89_3	EVs	Non-Cancer		8476	8611	2233	1613	134735	2534	108	41	26			13.0492	13.072	11.1248	10.6555	17.0398	11.3072	6.75489	5.35755	4.70044
M_75_8	EVs	Non-Cancer		4705	3190	1211	1061	93705	997	0	45	0			12.2	11.6393	10.242	10.0512	16.5158	9.96145		5.49185
M_83_1	EVs	Non-Cancer		12269	10316	1634	4594	120692	8740	0	57	0			13.5827	13.3326	10.6742	12.1655	16.881	13.0934		5.83289
M_86_6	EVs	Non-Cancer		5646	6481	2627	1624	122097	1141	8	65	0			12.463	12.662	11.3592	10.6653	16.8977	10.1561	3	6.02237
M_78_5	EVs	Non-Cancer		7519	5834	3146	2203	138506	1279	0	73	0			12.8763	12.5103	11.6193	11.1053	17.0796	10.3208		6.18982
M_83_5	EVs	Non-Cancer		4916	3950	10923	4531	87530	2187	10	106	0			12.2633	11.9476	13.4151	12.1456	16.4175	11.0947	3.32193	6.72792
M_85_1	EVs	Non-Cancer		9258	11875	1549	4439	110030	3458	0	113	0			13.1765	13.5356	10.5971	12.116	16.7475	11.7557		6.82018
M_100_6	EVs	Non-Cancer		7851	6600	3032	3121	98000	2961	42	205	32			12.9387	12.6883	11.5661	11.6078	16.5805	11.5319	5.39232	7.67948	5
M_75_10	EVs	Non-Cancer		10738	6731	10141	1212	121887	3501	17	279	56			13.3904	12.7166	13.3079	10.2432	16.8952	11.7736	4.08746	8.12412	5.80735
M_90_1	EVs	Non-Cancer		3973	2744	2478	131	118808	2150	34	343	213			11.956	11.4221	11.275	7.03342	16.8583	11.0701	5.08746	8.42206	7.73471
M_96_1	EVs	Non-Cancer		1714	5840	2716	3452	95795	1695	62	373	362			10.7432	12.5118	11.4073	11.7532	16.5477	10.7271	5.9542	8.54303	8.49985
M_97_4	EVs	Non-Cancer		27022	18646	8809	5378	251869	12248	102	689	0			14.7218	14.1866	13.1048	12.3929	17.9423	13.5803	6.67243	9.42836
M_92_6	EVs	Non-Cancer		5554	6715	4234	307	154947	3825	178	790	168			12.4393	12.7132	12.0478	8.26209	17.2414	11.9012	7.47573	9.62571	7.39232
M_81_4	EVs	Non-Cancer		11332	13137	1794	4952	114348	1832	50	1173	2			13.4681	13.6813	10.809	12.2738	16.8031	10.8392	5.64386	10.196	1
M_81_1	EVs	Prostate Cancer		2764	9023	6400	4594	114181	6748	0	0	0			11.4325	13.1394	12.6439	12.1655	16.801	12.7202
M_81_7	EVs	Prostate Cancer		5473	7843	1059	723	146302	3689	0	0	0			12.4181	12.9372	10.0485	9.49785	17.1586	11.849
M_84_3	EVs	Prostate Cancer		3011	6007	3519	571	90217	1425	0	0	0			11.556	12.5524	11.7809	9.15735	16.4611	10.4767
M_84_5	EVs	Prostate Cancer		4814	5887	4836	571	122546	511	0	0	0			12.233	12.5233	12.2396	9.15735	16.903	8.99718
M_104_5	EVs	Prostate Cancer		10250	10227	835	1149	156299	2080	0	0	0			13.3233	13.3201	9.70563	10.1662	17.2539	11.0224
M_96_3	EVs	Prostate Cancer		3079	4637	12344	1459	111092	8257	0	0	0			11.5882	12.179	13.5915	10.5108	16.7614	13.0114
M_100_4	EVs	Prostate Cancer		10624	8285	29732	5794	180592	2811	10	1	162			13.375	13.0163	14.8597	12.5003	17.4624	11.4569	3.32193	0	7.33985
M_90_8	EVs	Prostate Cancer		4911	6627	23695	2747	102635	4056	40	6	140			12.2618	12.6941	14.5323	11.4236	16.6472	11.9858	5.32193	2.58496	7.12928
M_75_1	EVs	Prostate Cancer		9338	8512	2125	4703	96369	3059	0	88	0			13.1889	13.0553	11.0532	12.1994	16.5563	11.5788		6.45943
M_90_3	EVs	Prostate Cancer		15393	12922	2504	1509	144810	4633	0	181	0			13.91	13.6575	11.29	10.5594	17.1438	12.1777		7.49985
M_102_3	EVs	Prostate Cancer		2163	3200	1359	4445	176455	2296	0	280	73			11.0788	11.6439	10.4083	12.118	17.4289	11.1649		8.12928	6.18982
M_76_4	EVs	Prostate Cancer		13334	14201	2095	2696	135544	3574	66	303	54			13.7028	13.7937	11.0327	11.3966	17.0484	11.8033	6.04439	8.24317	5.75489
M_86_8	EVs	Prostate Cancer		5292	6937	5465	4114	217547	6212	216	331	1323			12.3696	12.7601	12.416	12.0063	17.731	12.6008	7.75489	8.37069	10.3696
M_75_7	EVs	Prostate Cancer		19120	12442	16485	7191	129783	6209	35	363	83			14.2228	13.6029	14.0089	12.812	16.9857	12.6001	5.12928	8.50383	6.37504
M_80_1	EVs	Prostate Cancer		15819	13776	5780	1907	135884	1414	153	371	174			13.9494	13.7499	12.4969	10.8971	17.052	10.4656	7.25739	8.53528	7.44294
M_75_6	EVs	Prostate Cancer		9783	8365	11101	4422	137863	2051	261	664	540			13.2561	13.0301	13.4384	12.1105	17.0729	11.0021	8.02791	9.37504	9.07682
M_82_2	EVs	Prostate Cancer		10166	9558	2178	4334	130523	2166	70	941	176			13.3115	13.2225	11.0888	12.0815	16.9939	11.0808	6.12928	9.87805	7.45943
M_90_9	EVs	Prostate Cancer		8082	8509	20862	4871	205503	9705	557	1244	1505			12.9805	13.0548	14.3486	12.25	17.6488	13.2445	9.12153	10.2808	10.5555
M_88_5	EVs	Prostate Cancer		17601	12928	11150	3146	190128	3310	1048	1673	338			14.1034	13.6582	13.4448	11.6193	17.5366	11.6926	10.0334	10.7082	8.40088
M_86_1	EVs	Prostate Cancer		2394	2617	3274	345	78141	1602	301	1697	754			11.2252	11.3537	11.6768	8.43045	16.2538	10.6457	8.23362	10.7288	9.55842
M_82_7	EVs	Prostate Cancer		7317	6802	8127	2586	106059	3574	346	1785	234			12.837	12.7317	12.9885	11.3365	16.6945	11.8033	8.43463	10.8017	7.87036
M_90_5	EVs	Prostate Cancer		19173	17196	13028	5552	176799	6785	863	2464	1072			14.2268	14.0698	13.6693	12.4388	17.4318	12.7281	9.75322	11.2668	10.0661
M_84_2	EVs	Prostate Cancer		3364	4314	14922	839	134478	1649	1622	6637	4539			11.716	12.0748	13.8652	9.71253	17.037	10.6874	10.6636	12.6963	12.1482
M_76_6	EVs	Prostate Cancer		2914	4928	3395	534	58381	1499	0	0	0			11.5088	12.2668	11.7292	9.0607	15.8332	10.5498
M_77_2	EVs	Prostate Cancer		6017	8324	1933	2681	98780	1863	0	0	0			12.5548	13.0231	10.9166	11.3886	16.5919	10.8634
M_101_2	EVs	Prostate Cancer		2522	4021	375	3120	104230	360	0	0	0			11.3004	11.9733	8.55075	11.6073	16.6694	8.49185
M_102_4	EVs	Prostate Cancer		5967	5083	19020	2628	145279	8963	0	0	0			12.5428	12.3115	14.2152	11.3597	17.1485	13.1298
M_88_7	EVs	Prostate Cancer		22114	18037	2328	1106	198298	5968	0	0	0			14.4327	14.1387	11.1849	10.1111	17.5973	12.543
M_114_4	EVs	Prostate Cancer		1122	1319	3833	162	177016	1535	0	0	0			10.1319	10.3652	11.9043	7.33985	17.4335	10.584
M_86_5	EVs	Prostate Cancer		3619	4891	7346	1174	153971	3702	0	21	0			11.8214	12.2559	12.8427	10.1972	17.2323	11.8541		4.39232
M_91_1	EVs	Prostate Cancer		4607	4716	8249	5143	197431	4627	43	31	0			12.1696	12.2033	13.01	12.3284	17.591	12.1759	5.42626	4.9542
M_75_4	EVs	Prostate Cancer		8115	6357	1382	625	101978	1647	0	47	0			12.9864	12.6341	10.4325	9.28771	16.6379	10.6856		5.55459
M_118_1	EVs	Prostate Cancer		283	1656	8916	3395	144072	3464	117	177	100			8.14466	10.6935	13.1222	11.7292	17.1364	11.7582	6.87036	7.46761	6.64386
M_78_9	EVs	Prostate Cancer		7718	9028	9667	3041	136097	3631	28	219	0			12.914	13.1402	13.2389	11.5703	17.0543	11.8262	4.80735	7.77479
M_86_3	EVs	Prostate Cancer		3899	6927	10771	2541	135578	2954	164	272	253			11.9289	12.758	13.3949	11.3112	17.0488	11.5285	7.35755	8.08746	7.98299
M_79_1	EVs	Prostate Cancer		3629	2850	511	508	76821	695	123	492	118			11.8254	11.4767	8.99718	8.98868	16.2292	9.44087	6.94251	8.94251	6.88264
M_114_5	EVs	Prostate Cancer		1557	2236	16850	2045	126991	6663	318	1254	65			10.6046	11.1267	14.0405	10.9979	16.9544	12.702	8.31288	10.2923	6.02237
M_75_2	EVs	Prostate Cancer		9115	8427	9993	6838	124193	6868	1265	2790	1920			13.154	13.0408	13.2867	12.7394	16.9222	12.7457	10.3049	11.446	10.9069
M_94_3	EVs	Prostate Cancer		2107	3085	552	179	84796	566	533	3573	1422			11.041	11.5911	9.10852	7.48382	16.3717	9.14466	9.05799	11.8029	10.4737
M_78_8	EVs	Prostate Cancer		6710	5375	2353	4156	119496	2320	1644	8357	3586			12.7121	12.392	11.2003	12.021	16.8666	11.1799	10.683	13.0288	11.8082

## Sheet: FOLH1_EV
SAMPLE_ID	Cp	Cp	Cp	AV(Cp)			NnoString	RT_PCR (1/Ct)		NanoString	1/ Ct	Group	NEC	PCa	PCa													NanoString	NEC	PCa	PCa
M100_10	22.79	22.79	22.75	22.7767			1845	0.0439046		10.8502	0.0439046	NEC	0.0439046	#N/A	#N/A													10.8502	0.0439046
M100_4	22.65	22.61	22.67	22.6433			2811	0.0441631		11.4574	0.0441631	PCa	#N/A	0.0441631	0.0441631													11.4574		0.0441631
M100_6	22.47	22.25	22.27	22.33			2961	0.0447828		11.5324	0.0447828	NEC	0.0447828	#N/A	#N/A													11.5324	0.0447828
M101_2	21.86	21.79	22.72	22.1233			360	0.0452011		8.49586	0.0452011	PCa	#N/A	0.0452011	0.0452011													8.49586			0.0452011
M102_3	23.15	23.41	23.15	23.2367			2296	0.0430354		11.1655	0.0430354	PCa	#N/A	0.0430354	0.0430354													11.1655		0.0430354
M102_4	20.6	20.85	21.14	20.8633			8963	0.047931		13.1299	0.047931	PCa	#N/A	0.047931	0.047931													13.1299			0.047931
M104_5	23.62	23.65	23.61	23.6267			2080	0.0423251		11.0231	0.0423251	PCa	#N/A	0.0423251	0.0423251													11.0231		0.0423251
M113_2	25.13	25.2	25.25	25.1933			356	0.039693		8.47978	0.039693	NEC	0.039693	#N/A	#N/A													8.47978	0.039693
M114_4	22.65	22.63	22.68	22.6533			1535	0.0441436		10.585	0.0441436	PCa	#N/A	0.0441436	0.0441436													10.585			0.0441436
M114_5	21.01	21.2	21.31	21.1733			6663	0.0472292		12.7022	0.0472292	PCa	#N/A	0.0472292	0.0472292													12.7022			0.0472292
M115_1	24.52	24.6	24.58	24.5667			1018	0.0407056		9.99294	0.0407056	NEC	0.0407056	#N/A	#N/A													9.99294	0.0407056
M118_1	22.46	22.3	22.35	22.37			3464	0.0447027		11.7586	0.0447027	PCa	#N/A	0.0447027	0.0447027													11.7586			0.0447027
M75_1	23.06	23	23.16	23.0733			3059	0.0433401		11.5793	0.0433401	PCa	#N/A	0.0433401	0.0433401													11.5793		0.0433401
M75_10	23.03	23.09	22.99	23.0367			3501	0.0434091		11.774	0.0434091	NEC	0.0434091	#N/A	#N/A													11.774	0.0434091
M75_2	21.77	21.88	21.8	21.8167			6868	0.0458365		12.7459	0.0458365	PCa	#N/A	0.0458365	0.0458365													12.7459			0.0458365
M75_3	21.88	21.86	21.81	21.85			277	0.0457666		8.11894	0.0457666	NEC	0.0457666	#N/A	#N/A													8.11894	0.0457666
M75_4	23.91	23.87	23.89	23.89			1647	0.0418585		10.6865	0.0418585	PCa	#N/A	0.0418585	0.0418585													10.6865			0.0418585
M75_5	22.75	22.69	22.72	22.72			5789	0.0440141		12.4993	0.0440141	NEC	0.0440141	#N/A	#N/A													12.4993	0.0440141
M75_6	23.64	23.61	23.62	23.6233			2051	0.042331		11.0028	0.042331	PCa	#N/A	0.042331	0.042331													11.0028		0.042331
M75_7	22.78	22.75	22.79	22.7733			6209	0.043911		12.6004	0.043911	PCa	#N/A	0.043911	0.043911													12.6004		0.043911
M76_4	22.49	22.42	22.5	22.47			3574	0.0445038		11.8037	0.0445038	PCa	#N/A	0.0445038	0.0445038													11.8037		0.0445038
M76_6	23.19	23.15	23.18	23.1733			1499	0.043153		10.5507	0.043153	PCa	#N/A	0.043153	0.043153													10.5507			0.043153
M76_7	24.09	24.09	24.12	24.1			320	0.0414938		8.32643	0.0414938	NEC	0.0414938	#N/A	#N/A													8.32643	0.0414938
M77_1	22.5	22.53	22.5	22.51			4702	0.0444247		12.1994	0.0444247	NEC	0.0444247	#N/A	#N/A													12.1994	0.0444247
M77_2	20.89	20.97	21.5	21.12			1863	0.0473485		10.8642	0.0473485	PCa	#N/A	0.0473485	0.0473485													10.8642			0.0473485
M78_1	22	21.99	21.86	21.95			1511	0.0455581		10.5622	0.0455581	NEC	0.0455581	#N/A	#N/A													10.5622	0.0455581
M78_5	24.52	24.48	24.37	24.4567			1279	0.0408886		10.3219	0.0408886	NEC	0.0408886	#N/A	#N/A													10.3219	0.0408886
M78_8	22.73	22.7	22.63	22.6867			2320	0.0440788		11.1805	0.0440788	PCa	#N/A	0.0440788	0.0440788													11.1805			0.0440788
M78_9	22.31	22.43	22.43	22.39			3631	0.0446628		11.8265	0.0446628	PCa	#N/A	0.0446628	0.0446628													11.8265			0.0446628
M79_1	23.99	23.81	24	23.9333			695	0.0417827		9.44294	0.0417827	PCa	#N/A	0.0417827	0.0417827													9.44294			0.0417827
M79_5	21.51	21.43	21.58	21.5067			3835	0.0464972		11.9054	0.0464972	NEC	0.0464972	#N/A	#N/A													11.9054	0.0464972
M80_1	22.72	22.66	22.64	22.6733			1414	0.0441047		10.4666	0.0441047	PCa	#N/A	0.0441047	0.0441047													10.4666		0.0441047
M81_4	24.09	23.99	24.02	24.0333			1832	0.0416089		10.84	0.0416089	NEC	0.0416089	#N/A	#N/A													10.84	0.0416089
M81_7	22.81	22.75	22.83	22.7967			3689	0.0438661		11.8494	0.0438661	PCa	#N/A	0.0438661	0.0438661													11.8494		0.0438661
M82_2	23.43	23.33	22.59	23.1167			2166	0.0432588		11.0815	0.0432588	PCa	#N/A	0.0432588	0.0432588													11.0815		0.0432588
M82_5	23.14	23.11	23.11	23.12			3294	0.0432526		11.6861	0.0432526	NEC	0.0432526	#N/A	#N/A													11.6861	0.0432526
M82_7	20.35	20.42	20.28	20.35			3574	0.04914		11.8037	0.04914	PCa	#N/A	0.04914	0.04914													11.8037		0.04914
M83_1	21.63	21.73	21.62	21.66			8740	0.0461681		13.0936	0.0461681	NEC	0.0461681	#N/A	#N/A													13.0936	0.0461681
M83_2	22.67	22.64	22.65	22.6533			2214	0.0441436		11.1131	0.0441436	NEC	0.0441436	#N/A	#N/A													11.1131	0.0441436
M83_5	22.73	22.68	22.73	22.7133			2187	0.044027		11.0954	0.044027	NEC	0.044027	#N/A	#N/A													11.0954	0.044027
M84_2	22.95	22.97	23.06	22.9933			1649	0.0434909		10.6883	0.0434909	PCa	#N/A	0.0434909	0.0434909													10.6883		0.0434909
M84_3	23.78	23.71	23.72	23.7367			1425	0.0421289		10.4778	0.0421289	PCa	#N/A	0.0421289	0.0421289													10.4778		0.0421289
M84_5	24.34	24.27	24.32	24.31			511	0.0411353		9	0.0411353	PCa	#N/A	0.0411353	0.0411353													9		0.0411353
M85_1	23.05	22.98	22.93	22.9867			3458	0.0435035		11.7561	0.0435035	NEC	0.0435035	#N/A	#N/A													11.7561	0.0435035
M86_1	23.44	23.47	23.51	23.4733			1602	0.0426015		10.6466	0.0426015	PCa	#N/A	0.0426015	0.0426015													10.6466		0.0426015
M86_3	21.95	21.99	21.97	21.97			2954	0.0455166		11.5289	0.0455166	PCa	#N/A	0.0455166	0.0455166													11.5289			0.0455166
M86_6	23.24	23.28	23.35	23.29			1141	0.0429369		10.1573	0.0429369	NEC	0.0429369	#N/A	#N/A													10.1573	0.0429369
M86_8	21.48	21.45	21.45	21.46			6212	0.0465983		12.6011	0.0465983	PCa	#N/A	0.0465983	0.0465983													12.6011		0.0465983
M87_2	21.34	21.54	21.63	21.5033			4998	0.0465044		12.2874	0.0465044	NEC	0.0465044	#N/A	#N/A													12.2874	0.0465044
M87_4	21.15	21.16	21.15	21.1533			4291	0.0472739		12.0674	0.0472739	NEC	0.0472739	#N/A	#N/A													12.0674	0.0472739
M88_5	22.99	22.97	22.99	22.9833			3310	0.0435098		11.6931	0.0435098	PCa	#N/A	0.0435098	0.0435098													11.6931		0.0435098
M88_7	21.83	21.62	21.72	21.7233			5968	0.0460335		12.5433	0.0460335	PCa	#N/A	0.0460335	0.0460335													12.5433			0.0460335
M89_2	21	20.95	20.91	20.9533			6147	0.0477251		12.5859	0.0477251	NEC	0.0477251	#N/A	#N/A													12.5859	0.0477251
M89_3	22.84	22.85	22.92	22.87			2534	0.0437254		11.3078	0.0437254	NEC	0.0437254	#N/A	#N/A													11.3078	0.0437254
M89_8	22.66	22.61	22.73	22.6667			4878	0.0441176		12.2524	0.0441176	NEC	0.0441176	#N/A	#N/A													12.2524	0.0441176
M90_1	22.5	22.48	22.45	22.4767			2150	0.0444906		11.0708	0.0444906	NEC	0.0444906	#N/A	#N/A													11.0708	0.0444906
M90_3	22.26	22.26	22.27	22.2633			4633	0.0449169		12.178	0.0449169	PCa	#N/A	0.0449169	0.0449169													12.178		0.0449169
M90_4	21.48	21.57	21.57	21.54			1461	0.0464253		10.5137	0.0464253	NEC	0.0464253	#N/A	#N/A													10.5137	0.0464253
M90_5	21.53	21.47	21.54	21.5133			6785	0.0464828		12.7283	0.0464828	PCa	#N/A	0.0464828	0.0464828													12.7283		0.0464828
M90_8	22.78	22.63	22.74	22.7167			4056	0.0440205		11.9862	0.0440205	PCa	#N/A	0.0440205	0.0440205													11.9862		0.0440205
M90_9	20.8	20.76	20.76	20.7733			9705	0.0481386		13.2447	0.0481386	PCa	#N/A	0.0481386	0.0481386													13.2447		0.0481386
M91_1	20.94	20.8	20.81	20.85			4627	0.0479616		12.1762	0.0479616	PCa	#N/A	0.0479616	0.0479616													12.1762			0.0479616
M92_3	21.37	21.28	21.31	21.32			4866	0.0469043		12.2488	0.0469043	NEC	0.0469043	#N/A	#N/A													12.2488	0.0469043
M92_6	22.26	22.28	22.26	22.2667			3825	0.0449102		11.9016	0.0449102	NEC	0.0449102	#N/A	#N/A													11.9016	0.0449102
M93_1	23.09	23.22	23.6	23.3033			1337	0.0429123		10.3859	0.0429123	NEC	0.0429123	#N/A	#N/A													10.3859	0.0429123
M93_2	22.78	22.64	22.72	22.7133			2132	0.044027		11.0587	0.044027	NEC	0.044027	#N/A	#N/A													11.0587	0.044027
M93_3	22.51	22.36	22.48	22.45			5738	0.0445434		12.4866	0.0445434	NEC	0.0445434	#N/A	#N/A													12.4866	0.0445434
M94_3	23.68	23.57	23.55	23.6			566	0.0423729		9.1472	0.0423729	PCa	#N/A	0.0423729	0.0423729													9.1472			0.0423729
M95_1	29.43	29.44	29.77	29.5467			260	0.0338448		8.02791	0.0338448	NEC	0.0338448	#N/A	#N/A													8.02791	0.0338448
M96_1	25.2	25.25	25.19	25.2133			1695	0.0396616		10.7279	0.0396616	NEC	0.0396616	#N/A	#N/A													10.7279	0.0396616
M96_3	20.85	20.81	20.88	20.8467			8257	0.0479693		13.0116	0.0479693	PCa	#N/A	0.0479693	0.0479693													13.0116		0.0479693

## Sheet: OR51E2_EV
SAMPLE_ID	Cp	Cp	AV(Cp)			NanoString	RT_PCR (1/Ct)		NanoString	1/ Ct	Group	NEC	PCa	PCa													NanoString	NEC	PCa	PCa
M100_10	24.66	24.91	24.785			831	0.040347		9.70044	0.040347	NEC	0.040347	#N/A	#N/A													9.70044	0.040347
M100_4	23.45	23.39	23.42			5794	0.0426985		12.5006	0.0426985	PCa	#N/A	0.0426985	0.0426985													12.5006		0.0426985
M100_6	23.93	23.84	23.885			3121	0.0418673		11.6083	0.0418673	NEC	0.0418673	#N/A	#N/A													11.6083	0.0418673
M101_2	25.88	25.66	25.77			3120	0.0388048		11.6078	0.0388048	PCa	#N/A	0.0388048	0.0388048													11.6078			0.0388048
M102_3	24.73	24.34	24.535			4445	0.0407581		12.1183	0.0407581	PCa	#N/A	0.0407581	0.0407581													12.1183		0.0407581
M102_4	25.23	24.28	24.755			2628	0.0403959		11.3603	0.0403959	PCa	#N/A	0.0403959	0.0403959													11.3603			0.0403959
M104_5	25.62	25.96	25.79			1149	0.0387747		10.1674	0.0387747	PCa	#N/A	0.0387747	0.0387747													10.1674		0.0387747
M113_2												#N/A	#N/A	#N/A
M114_4	26.54	26.58	26.56			162	0.0376506		7.34873	0.0376506	PCa	#N/A	0.0376506	0.0376506													7.34873			0.0376506
M114_5	25.11	25.21	25.16			2045	0.0397456		10.9986	0.0397456	PCa	#N/A	0.0397456	0.0397456													10.9986			0.0397456
M115_1	27.22	27.44	27.33			797	0.0365898		9.64024	0.0365898	NEC	0.0365898	#N/A	#N/A													9.64024	0.0365898
M118_1	23.75	23.99	23.87			3395	0.0418936		11.7296	0.0418936	PCa	#N/A	0.0418936	0.0418936													11.7296			0.0418936
M75_1	22.9	23.03	22.965			4703	0.0435445		12.1997	0.0435445	PCa	#N/A	0.0435445	0.0435445													12.1997		0.0435445
M75_10	25.47	25.65	25.56			1212	0.0391236		10.2444	0.0391236	NEC	0.0391236	#N/A	#N/A													10.2444	0.0391236
M75_2	23.82	23.77	23.795			6838	0.0420256		12.7396	0.0420256	PCa	#N/A	0.0420256	0.0420256													12.7396			0.0420256
M75_3	24.59	24.21	24.4			42	0.0409836		5.42626	0.0409836	NEC	0.0409836	#N/A	#N/A													5.42626	0.0409836
M75_4	27.61	27.01	27.31			625	0.0366166		9.29002	0.0366166	PCa	#N/A	0.0366166	0.0366166													9.29002			0.0366166
M75_5	27.11	27.16	27.135			1042	0.0368528		10.0265	0.0368528	NEC	0.0368528	#N/A	#N/A													10.0265	0.0368528
M75_6	22.63	22.71	22.67			4422	0.0441112		12.1108	0.0441112	PCa	#N/A	0.0441112	0.0441112													12.1108		0.0441112
M75_7	22.86	22.89	22.875			7191	0.0437158		12.8122	0.0437158	PCa	#N/A	0.0437158	0.0437158													12.8122		0.0437158
M76_4	24.71	24.46	24.585			2696	0.0406752		11.3971	0.0406752	PCa	#N/A	0.0406752	0.0406752													11.3971		0.0406752
M76_6	25.33	25.21	25.27			534	0.0395726		9.0634	0.0395726	PCa	#N/A	0.0395726	0.0395726													9.0634			0.0395726
M76_7	25.67	25.73	25.7			546	0.0389105		9.0954	0.0389105	NEC	0.0389105	#N/A	#N/A													9.0954	0.0389105
M77_1	27.45	27.28	27.365			0	0.036543		0	0.036543	NEC	0.036543	#N/A	#N/A													0	0.036543
M77_2	24.61	24.55	24.58			2681	0.0406835		11.3891	0.0406835	PCa	#N/A	0.0406835	0.0406835													11.3891			0.0406835
M78_1	25.06	24.97	25.015			2175	0.039976		11.0875	0.039976	NEC	0.039976	#N/A	#N/A													11.0875	0.039976
M78_5	26.08	25.92	26			2203	0.0384615		11.1059	0.0384615	NEC	0.0384615	#N/A	#N/A													11.1059	0.0384615
M78_8	23.38	23.56	23.47			4156	0.0426076		12.0213	0.0426076	PCa	#N/A	0.0426076	0.0426076													12.0213			0.0426076
M78_9	23.01	23.05	23.03			3041	0.0434216		11.5708	0.0434216	PCa	#N/A	0.0434216	0.0434216													11.5708			0.0434216
M79_1	26.51	27.33	26.92			508	0.0371471		8.99152	0.0371471	PCa	#N/A	0.0371471	0.0371471													8.99152			0.0371471
M79_5	23.43	23.47	23.45			3082	0.0426439		11.5901	0.0426439	NEC	0.0426439	#N/A	#N/A													11.5901	0.0426439
M80_1	24.58	24.62	24.6			1907	0.0406504		10.8978	0.0406504	PCa	#N/A	0.0406504	0.0406504													10.8978		0.0406504
M81_4	24.37	24.47	24.42			4952	0.04095		12.2741	0.04095	NEC	0.04095	#N/A	#N/A													12.2741	0.04095
M81_7	23.17	23.3	23.235			723	0.0430385		9.49985	0.0430385	PCa	#N/A	0.0430385	0.0430385													9.49985		0.0430385
M82_2	21.83	21.72	21.775			4334	0.0459242		12.0818	0.0459242	PCa	#N/A	0.0459242	0.0459242													12.0818		0.0459242
M82_5	26.07	26.11	26.09			1749	0.0383289		10.7731	0.0383289	NEC	0.0383289	#N/A	#N/A													10.7731	0.0383289
M82_7	23.29	23.36	23.325			2586	0.0428725		11.3371	0.0428725	PCa	#N/A	0.0428725	0.0428725													11.3371		0.0428725
M83_1	23.61	23.46	23.535			4594	0.0424899		12.1658	0.0424899	NEC	0.0424899	#N/A	#N/A													12.1658	0.0424899
M83_2	23.24	23.13	23.185			2926	0.0431313		11.5152	0.0431313	NEC	0.0431313	#N/A	#N/A													11.5152	0.0431313
M83_5	23.38	23.19	23.285			4531	0.0429461		12.1459	0.0429461	NEC	0.0429461	#N/A	#N/A													12.1459	0.0429461
M84_2	27.28	27	27.14			839	0.036846		9.71425	0.036846	PCa	#N/A	0.036846	0.036846													9.71425		0.036846
M84_3	27.98	27.77	27.875			571	0.0358744		9.15987	0.0358744	LC	#N/A	#N/A	#N/A													9.15987
M84_5	24.32	24.81	24.565			571	0.0407083		9.15987	0.0407083	LC	#N/A	#N/A	#N/A													9.15987
M85_1	22.91	22.81	22.86			4439	0.0437445		12.1163	0.0437445	NEC	0.0437445	#N/A	#N/A													12.1163	0.0437445
M86_1	24.6	24.62	24.61			345	0.0406339		8.43463	0.0406339	PCa	#N/A	0.0406339	0.0406339													8.43463		0.0406339
M86_3	23.72	23.53	23.625			2541	0.042328		11.3117	0.042328	PCa	#N/A	0.042328	0.042328													11.3117			0.042328
M86_6	26.02	25.94	25.98			1624	0.0384911		10.6662	0.0384911	NEC	0.0384911	#N/A	#N/A													10.6662	0.0384911
M86_8	24.09	23.87	23.98			4114	0.0417014		12.0067	0.0417014	PCa	#N/A	0.0417014	0.0417014													12.0067		0.0417014
M87_2	23.91	24.95	24.43			1875	0.0409333		10.8734	0.0409333	NEC	0.0409333	#N/A	#N/A													10.8734	0.0409333
M87_4	24.47	24.56	24.515			1967	0.0407914		10.9425	0.0407914	NEC	0.0407914	#N/A	#N/A													10.9425	0.0407914
M88_5	23.34	23.61	23.475			3146	0.0425985		11.6198	0.0425985	PCa	#N/A	0.0425985	0.0425985													11.6198		0.0425985
M88_7	26.88	27.09	26.985			1106	0.0370576		10.1124	0.0370576	PCa	#N/A	0.0370576	0.0370576													10.1124			0.0370576
M89_2	25.85	25.91	25.88			1280	0.0386399		10.3231	0.0386399	NEC	0.0386399	#N/A	#N/A													10.3231	0.0386399
M89_3	24.98	24.87	24.925			1613	0.0401204		10.6564	0.0401204	NEC	0.0401204	#N/A	#N/A													10.6564	0.0401204
M89_8	25.9	25.89	25.895			527	0.0386175		9.04439	0.0386175	NEC	0.0386175	#N/A	#N/A													9.04439	0.0386175
M90_1	26.25	26.27	26.26			131	0.0380807		7.04439	0.0380807	NEC	0.0380807	#N/A	#N/A													7.04439	0.0380807
M90_3	24.33	24.23	24.28			1509	0.0411862		10.5603	0.0411862	PCa	#N/A	0.0411862	0.0411862													10.5603		0.0411862
M90_4	24.98	24.81	24.895			1382	0.0401687		10.4336	0.0401687	NEC	0.0401687	#N/A	#N/A													10.4336	0.0401687
M90_5	23.71	23.62	23.665			5552	0.0422565		12.4391	0.0422565	PCa	#N/A	0.0422565	0.0422565													12.4391		0.0422565
M90_8	24.93	24.69	24.81			2747	0.0403063		11.4242	0.0403063	PCa	#N/A	0.0403063	0.0403063													11.4242		0.0403063
M90_9	23.78	23.67	23.725			4871	0.0421496		12.2503	0.0421496	PCa	#N/A	0.0421496	0.0421496													12.2503		0.0421496
M91_1	24.74	23.96	24.35			5143	0.0410678		12.3287	0.0410678	PCa	#N/A	0.0410678	0.0410678													12.3287			0.0410678
M92_3	28.8	28.92	28.86			481	0.03465		8.91289	0.03465	NEC	0.03465	#N/A	#N/A													8.91289	0.03465
M92_6	26.29	26.58	26.435			307	0.0378286		8.26679	0.0378286	NEC	0.0378286	#N/A	#N/A													8.26679	0.0378286
M93_1	26.39	26.45	26.42			597	0.0378501		9.224	0.0378501	NEC	0.0378501	#N/A	#N/A													9.224	0.0378501
M93_2	24.6	24.31	24.455			4538	0.0408914		12.1482	0.0408914	NEC	0.0408914	#N/A	#N/A													12.1482	0.0408914
M93_3	25.26	25.21	25.235			2585	0.0396275		11.3365	0.0396275	NEC	0.0396275	#N/A	#N/A													11.3365	0.0396275
M94_3	28.78	28.66	28.72			179	0.0348189		7.49185	0.0348189	PCa	#N/A	0.0348189	0.0348189													7.49185			0.0348189
M95_1	29.76	29.72	29.74			20	0.0336247		4.39232	0.0336247	NEC	0.0336247	#N/A	#N/A													4.39232	0.0336247
M96_1	25.45	25.08	25.265			3452	0.0395804		11.7536	0.0395804	NEC	0.0395804	#N/A	#N/A													11.7536	0.0395804
M96_3	24.23	24.65	24.44			1459	0.0409165		10.5118	0.0409165	PCa	#N/A	0.0409165	0.0409165													10.5118		0.0409165

## Sheet: RPLP2_EV
SAMPLE_ID	Cp	Cp	AV(Cp)			NanoString	1/ Ct		NanoString	1/ Ct	Group	NEC	PCa	PCa														NanoString	NEC	PCa	PCa
M100_10	18.14	18.25	18.195			109671	0.0549602		16.7428	0.0549602	NEC	0.0549602	#N/A	#N/A														16.7428	0.0549602
M100_4	17.72	17.76	17.74			180592	0.0563698		17.4624	0.0563698	PCa	#N/A	0.0563698	0.0563698														17.4624		0.0563698
M100_6	18.54	18.67	18.605			98000	0.053749		16.5805	0.053749	NEC	0.053749	#N/A	#N/A														16.5805	0.053749
M101_2	18.5	18.28	18.39			104230	0.0543774		16.6694	0.0543774	PCa	#N/A	0.0543774	0.0543774														16.6694			0.0543774
M102_3	18.63	18.65	18.64			176455	0.0536481		17.4289	0.0536481	PCa	#N/A	0.0536481	0.0536481														17.4289		0.0536481
M102_4	18.6	18.6	18.6			145279	0.0537634		17.1485	0.0537634	PCa	#N/A	0.0537634	0.0537634														17.1485			0.0537634
M104_5	18.1	18.18	18.14			156299	0.0551268		17.254	0.0551268	PCa	#N/A	0.0551268	0.0551268														17.254		0.0551268
M113_2	20.34	20.53	20.435			53279	0.0489356		15.7013	0.0489356	NEC	0.0489356	#N/A	#N/A														15.7013	0.0489356
M114_4	17.82	17.8	17.81			177016	0.0561482		17.4335	0.0561482	PCa	#N/A	0.0561482	0.0561482														17.4335			0.0561482
M114_5	18.88	18.64	18.76			126991	0.0533049		16.9544	0.0533049	PCa	#N/A	0.0533049	0.0533049														16.9544			0.0533049
M115_1	19.45	19.58	19.515			91903	0.0512426		16.4878	0.0512426	NEC	0.0512426	#N/A	#N/A														16.4878	0.0512426
M118_1	18.89	18.79	18.84			144072	0.0530786		17.1364	0.0530786	PCa	#N/A	0.0530786	0.0530786														17.1364			0.0530786
M75_1	18.5	18.59	18.545			96369	0.0539229		16.5563	0.0539229	PCa	#N/A	0.0539229	0.0539229														16.5563		0.0539229
M75_10	18.21	18.18	18.195			121887	0.0549602		16.8952	0.0549602	NEC	0.0549602	#N/A	#N/A														16.8952	0.0549602
M75_2	18.64	18.51	18.575			124193	0.0538358		16.9222	0.0538358	PCa	#N/A	0.0538358	0.0538358														16.9222			0.0538358
M75_3	19.46	19.47	19.465			17880	0.0513743		14.1261	0.0513743	NEC	0.0513743	#N/A	#N/A														14.1261	0.0513743
M75_4	18.58	18.69	18.635			101978	0.0536625		16.6379	0.0536625	PCa	#N/A	0.0536625	0.0536625														16.6379			0.0536625
M75_5	18.02	18.04	18.03			131561	0.0554631		17.0054	0.0554631	NEC	0.0554631	#N/A	#N/A														17.0054	0.0554631
M75_6	17.99	18.12	18.055			137863	0.0553863		17.0729	0.0553863	PCa	#N/A	0.0553863	0.0553863														17.0729		0.0553863
M75_7	18.01	18.15	18.08			129783	0.0553097		16.9858	0.0553097	PCa	#N/A	0.0553097	0.0553097														16.9858		0.0553097
M76_4	17.75	17.83	17.79			135544	0.0562114		17.0484	0.0562114	PCa	#N/A	0.0562114	0.0562114														17.0484		0.0562114
M76_6	19.28	19.13	19.205			58381	0.0520698		15.8332	0.0520698	PCa	#N/A	0.0520698	0.0520698														15.8332			0.0520698
M76_7	19.93	19.92	19.925			75157	0.0501882		16.1976	0.0501882	NEC	0.0501882	#N/A	#N/A														16.1976	0.0501882
M77_1	18.12	18.15	18.135			156185	0.055142		17.2529	0.055142	NEC	0.055142	#N/A	#N/A														17.2529	0.055142
M77_2	19.39	18.52	18.955			98780	0.0527565		16.5919	0.0527565	PCa	#N/A	0.0527565	0.0527565														16.5919			0.0527565
M78_1	18.1	18.1	18.1			123208	0.0552486		16.9107	0.0552486	NEC	0.0552486	#N/A	#N/A														16.9107	0.0552486
M78_5	18.14	17.85	17.995			138506	0.055571		17.0796	0.055571	NEC	0.055571	#N/A	#N/A														17.0796	0.055571
M78_8	18.68	18.79	18.735			119496	0.053376		16.8666	0.053376	PCa	#N/A	0.053376	0.053376														16.8666			0.053376
M78_9	18.16	18.13	18.145			136097	0.0551116		17.0543	0.0551116	PCa	#N/A	0.0551116	0.0551116														17.0543			0.0551116
M79_1	18.89	19.01	18.95			76821	0.0527704		16.2292	0.0527704	PCa	#N/A	0.0527704	0.0527704														16.2292			0.0527704
M79_5	18.19	18.34	18.265			124670	0.0547495		16.9278	0.0547495	NEC	0.0547495	#N/A	#N/A														16.9278	0.0547495
M80_1	18.21	18.3	18.255			135884	0.0547795		17.052	0.0547795	PCa	#N/A	0.0547795	0.0547795														17.052		0.0547795
M81_4	18.95	18.97	18.96			114348	0.0527426		16.8031	0.0527426	NEC	0.0527426	#N/A	#N/A														16.8031	0.0527426
M81_7	17.87	17.84	17.855			146302	0.0560067		17.1586	0.0560067	PCa	#N/A	0.0560067	0.0560067														17.1586		0.0560067
M82_2	18.44	18.38	18.41			130523	0.0543183		16.994	0.0543183	PCa	#N/A	0.0543183	0.0543183														16.994		0.0543183
M82_5	18.32	18.13	18.225			143878	0.0548697		17.1345	0.0548697	NEC	0.0548697	#N/A	#N/A														17.1345	0.0548697
M82_7	17.38	17.84	17.61			106059	0.0567859		16.6945	0.0567859	PCa	#N/A	0.0567859	0.0567859														16.6945		0.0567859
M83_1	18.33	18.47	18.4			120692	0.0543478		16.881	0.0543478	NEC	0.0543478	#N/A	#N/A														16.881	0.0543478
M83_2	18.34	18.28	18.31			117558	0.054615		16.843	0.054615	NEC	0.054615	#N/A	#N/A														16.843	0.054615
M83_5	19.12	19.52	19.32			87530	0.0517598		16.4175	0.0517598	NEC	0.0517598	#N/A	#N/A														16.4175	0.0517598
M84_2	18.67	18.64	18.655			134478	0.0536049		17.037	0.0536049	PCa	#N/A	0.0536049	0.0536049														17.037		0.0536049
M84_3	18.9	18.64	18.77			90217	0.0532765		16.4611	0.0532765	LC	#N/A	#N/A	#N/A														16.4611
M84_5	18.47	18.48	18.475			122546	0.0541272		16.903	0.0541272	LC	#N/A	#N/A	#N/A														16.903
M85_1	18.3	18.27	18.285			110030	0.0546896		16.7476	0.0546896	NEC	0.0546896	#N/A	#N/A														16.7476	0.0546896
M86_1	19.82	19.8	19.81			78141	0.0504796		16.2538	0.0504796	PCa	#N/A	0.0504796	0.0504796														16.2538		0.0504796
M86_3	18.34	18.35	18.345			135578	0.0545108		17.0488	0.0545108	PCa	#N/A	0.0545108	0.0545108														17.0488			0.0545108
M86_6	18.55	18.91	18.73			122097	0.0533903		16.8977	0.0533903	NEC	0.0533903	#N/A	#N/A														16.8977	0.0533903
M86_8	17.04	17.07	17.055			217547	0.0586338		17.731	0.0586338	PCa	#N/A	0.0586338	0.0586338														17.731		0.0586338
M87_2	17.82	17.84	17.83			147303	0.0560852		17.1684	0.0560852	NEC	0.0560852	#N/A	#N/A														17.1684	0.0560852
M87_4	18.18	18.47	18.325			109428	0.0545703		16.7396	0.0545703	NEC	0.0545703	#N/A	#N/A														16.7396	0.0545703
M88_5	17.72	17.74	17.73			190128	0.0564016		17.5366	0.0564016	PCa	#N/A	0.0564016	0.0564016														17.5366		0.0564016
M88_7	17.82	17.77	17.795			198298	0.0561956		17.5973	0.0561956	PCa	#N/A	0.0561956	0.0561956														17.5973			0.0561956
M89_2	18.25	18.15	18.2			132745	0.0549451		17.0183	0.0549451	NEC	0.0549451	#N/A	#N/A														17.0183	0.0549451
M89_3	18.3	18.51	18.405			134735	0.0543331		17.0398	0.0543331	NEC	0.0543331	#N/A	#N/A														17.0398	0.0543331
M89_8	19.97	19.95	19.96			92074	0.0501002		16.4905	0.0501002	NEC	0.0501002	#N/A	#N/A														16.4905	0.0501002
M90_1	19.29	19.37	19.33			118808	0.0517331		16.8583	0.0517331	NEC	0.0517331	#N/A	#N/A														16.8583	0.0517331
M90_3	18.12	18.2	18.16			144810	0.0550661		17.1438	0.0550661	PCa	#N/A	0.0550661	0.0550661														17.1438		0.0550661
M90_4	17.36	17.34	17.35			156574	0.0576369		17.2565	0.0576369	NEC	0.0576369	#N/A	#N/A														17.2565	0.0576369
M90_5	17.77	17.91	17.84			176799	0.0560538		17.4318	0.0560538	PCa	#N/A	0.0560538	0.0560538														17.4318		0.0560538
M90_8	19.45	19.67	19.56			102635	0.0511247		16.6472	0.0511247	PCa	#N/A	0.0511247	0.0511247														16.6472		0.0511247
M90_9	18.19	17.71	17.95			205503	0.0557103		17.6488	0.0557103	PCa	#N/A	0.0557103	0.0557103														17.6488		0.0557103
M91_1	17.82	18.07	17.945			197431	0.0557258		17.591	0.0557258	PCa	#N/A	0.0557258	0.0557258														17.591			0.0557258
M92_3	18.3	18.33	18.315			176616	0.0546001		17.4303	0.0546001	NEC	0.0546001	#N/A	#N/A														17.4303	0.0546001
M92_6	17.92	17.88	17.9			154947	0.0558659		17.2414	0.0558659	NEC	0.0558659	#N/A	#N/A														17.2414	0.0558659
M93_1	19.32	19.26	19.29			82037	0.0518403		16.324	0.0518403	NEC	0.0518403	#N/A	#N/A														16.324	0.0518403
M93_2	18.87	19.02	18.945			97109	0.0527844		16.5673	0.0527844	NEC	0.0527844	#N/A	#N/A														16.5673	0.0527844
M93_3	18.19	18.28	18.235			135967	0.0548396		17.0529	0.0548396	NEC	0.0548396	#N/A	#N/A														17.0529	0.0548396
M94_3	19.11	19.11	19.11			84796	0.0523286		16.3717	0.0523286	PCa	#N/A	0.0523286	0.0523286														16.3717			0.0523286
M95_1	21.63	21.64	21.635			28139	0.0462214		14.7803	0.0462214	NEC	0.0462214	#N/A	#N/A														14.7803	0.0462214
M96_1	19.35	19.05	19.2			95795	0.0520833		16.5477	0.0520833	NEC	0.0520833	#N/A	#N/A														16.5477	0.0520833
M96_3	18.64	18.6	18.62			111092	0.0537057		16.7614	0.0537057	PCa	#N/A	0.0537057	0.0537057														16.7614		0.0537057

## Sheet: PCA3_EV
SAMPLE_ID	Cp	Cp	AV(Cp)			NanoString	RT_PCR		NanoString	1/ Ct	Group	NEC	PCa	PCa
M100_10	21.09	21.11	21.1			6336	0.0473934		12.6296	0.0473934	NEC	0.0473934	#N/A	#N/A													NanoString	NEC	PCa	PCa
M100_4	18.85	18.83	18.84			29732	0.0530786		14.8598	0.0530786	PCa	#N/A	0.0530786	0.0530786													12.6296	0.0473934
M100_6	22.52	22.51	22.515			3032	0.0444148		11.5665	0.0444148	NEC	0.0444148	#N/A	#N/A													14.8598		0.0530786
M101_2	25.03	24.76	24.895			375	0.0401687		8.55459	0.0401687	PCa	#N/A	0.0401687	0.0401687													11.5665	0.0444148
M102_3	24.44	24.34	24.39			1359	0.0410004		10.4094	0.0410004	PCa	#N/A	0.0410004	0.0410004													8.55459			0.0401687
M102_4	19.78	19.82	19.8			19020	0.0505051		14.2153	0.0505051	PCa	#N/A	0.0505051	0.0505051													10.4094		0.0410004
M104_5	24.26	24.19	24.225			835	0.0412797		9.70736	0.0412797	PCa	#N/A	0.0412797	0.0412797													14.2153			0.0505051
M113_2												#N/A	#N/A	#N/A													9.70736		0.0412797
M114_4	21.71	21.79	21.75			3833	0.045977		11.9046	0.045977	PCa	#N/A	0.045977	0.045977
M114_5	19.53	19.55	19.54			16850	0.0511771		14.0405	0.0511771	PCa	#N/A	0.0511771	0.0511771													11.9046			0.045977
M115_1	23.64	23.61	23.625			1876	0.042328		10.8742	0.042328	NEC	0.042328	#N/A	#N/A													14.0405			0.0511771
M118_1	21.35	21.51	21.43			8916	0.0466636		13.1223	0.0466636	PCa	#N/A	0.0466636	0.0466636													10.8742	0.042328
M75_1	22.21	22.33	22.27			2125	0.0449035		11.0539	0.0449035	PCa	#N/A	0.0449035	0.0449035													13.1223			0.0466636
M75_10	20.28	20.35	20.315			10141	0.0492247		13.3081	0.0492247	NEC	0.0492247	#N/A	#N/A													11.0539		0.0449035
M75_2	20.43	20.31	20.37			9993	0.0490918		13.2868	0.0490918	PCa	#N/A	0.0490918	0.0490918													13.3081	0.0492247
M75_3	21.82	21.65	21.735			2785	0.0460087		11.444	0.0460087	NEC	0.0460087	#N/A	#N/A													13.2868			0.0490918
M75_4	23.11	23.21	23.16			1382	0.0431779		10.4336	0.0431779	PCa	#N/A	0.0431779	0.0431779													11.444	0.0460087
M75_5	24.03	23.89	23.96			1192	0.0417362		10.2204	0.0417362	NEC	0.0417362	#N/A	#N/A													10.4336			0.0431779
M75_6	19.65	19.61	19.63			11101	0.0509424		13.4385	0.0509424	PCa	#N/A	0.0509424	0.0509424													10.2204	0.0417362
M75_7	18.88	18.55	18.715			16485	0.0534331		14.009	0.0534331	PCa	#N/A	0.0534331	0.0534331													13.4385		0.0509424
M76_4	22.68	22.53	22.605			2095	0.044238		11.0334	0.044238	PCa	#N/A	0.044238	0.044238													14.009		0.0534331
M76_6	21.17	21.22	21.195			3395	0.0471809		11.7296	0.0471809	PCa	#N/A	0.0471809	0.0471809													11.0334		0.044238
M76_7	27.07	27.06	27.065			91	0.0369481		6.52356	0.0369481	NEC	0.0369481	#N/A	#N/A													11.7296			0.0471809
M77_1	23.95	23.96	23.955			889	0.0417449		9.79766	0.0417449	NEC	0.0417449	#N/A	#N/A													6.52356	0.0369481
M77_2	21.66	21.63	21.645			1933	0.0462		10.9174	0.0462	PCa	#N/A	0.0462	0.0462													9.79766	0.0417449
M78_1	23	22.96	22.98			1970	0.0435161		10.9447	0.0435161	NEC	0.0435161	#N/A	#N/A													10.9174			0.0462
M78_5	22.66	22.38	22.52			3146	0.044405		11.6198	0.044405	NEC	0.044405	#N/A	#N/A													10.9447	0.0435161
M78_8	22.37	22.46	22.415			2353	0.044613		11.2009	0.044613	PCa	#N/A	0.044613	0.044613													11.6198	0.044405
M78_9	20.25	20.29	20.27			9667	0.049334		13.239	0.049334	PCa	#N/A	0.049334	0.049334													11.2009			0.044613
M79_1	24.31	24.16	24.235			511	0.0412626		9	0.0412626	PCa	#N/A	0.0412626	0.0412626													13.239			0.049334
M79_5	24.64	24.53	24.585			573	0.0406752		9.16491	0.0406752	NEC	0.0406752	#N/A	#N/A													9			0.0412626
M80_1	21.19	20.98	21.085			5780	0.0474271		12.4971	0.0474271	PCa	#N/A	0.0474271	0.0474271													9.16491	0.0406752
M81_4	23.01	22.95	22.98			1794	0.0435161		10.8098	0.0435161	NEC	0.0435161	#N/A	#N/A													12.4971		0.0474271
M81_7	23.24	23.17	23.205			1059	0.0430942		10.0498	0.0430942	PCa	#N/A	0.0430942	0.0430942													10.8098	0.0435161
M82_2	22.67	22.59	22.63			2178	0.0441891		11.0895	0.0441891	PCa	#N/A	0.0441891	0.0441891													10.0498		0.0430942
M82_5	27.09	26.66	26.875			226	0.0372093		7.82655	0.0372093	NEC	0.0372093	#N/A	#N/A													11.0895		0.0441891
M82_7	18.72	18.62	18.67			8127	0.0535619		12.9887	0.0535619	PCa	#N/A	0.0535619	0.0535619													7.82655	0.0372093
M83_1	23.48	23.32	23.4			1634	0.042735		10.6751	0.042735	NEC	0.042735	#N/A	#N/A													12.9887		0.0535619
M83_2	24.89	24.94	24.915			698	0.0401365		9.44915	0.0401365	NEC	0.0401365	#N/A	#N/A													10.6751	0.042735
M83_5	20.89	20.78	20.835			10923	0.0479962		13.4152	0.0479962	NEC	0.0479962	#N/A	#N/A													9.44915	0.0401365
M84_2	19.79	19.22	19.505			14922	0.0512689		13.8652	0.0512689	PCa	#N/A	0.0512689	0.0512689													13.4152	0.0479962
M84_3	21.86	21.78	21.82			3519	0.0458295		11.7814	0.0458295	LC	#N/A	#N/A	#N/A													13.8652		0.0512689
M84_5	21.7	21.63	21.665			4836	0.0461574		12.2399	0.0461574	LC	#N/A	#N/A	#N/A													11.7814
M85_1	23.16	23.17	23.165			1549	0.0431686		10.5981	0.0431686	NEC	0.0431686	#N/A	#N/A													12.2399
M86_1	20.5	20.57	20.535			3274	0.0486973		11.6773	0.0486973	PCa	#N/A	0.0486973	0.0486973													10.5981	0.0431686
M86_3	20.29	20.11	20.2			10771	0.049505		13.395	0.049505	PCa	#N/A	0.049505	0.049505													11.6773		0.0486973
M86_6	23.22	23.28	23.25			2627	0.0430108		11.3597	0.0430108	NEC	0.0430108	#N/A	#N/A													13.395			0.049505
M86_8	21	20.9	20.95			5465	0.0477327		12.4163	0.0477327	PCa	#N/A	0.0477327	0.0477327													11.3597	0.0430108
M87_2	19.8	19.91	19.855			13889	0.0503651		13.7618	0.0503651	NEC	0.0503651	#N/A	#N/A													12.4163		0.0477327
M87_4	24.2	24.13	24.165			666	0.0413822		9.38154	0.0413822	NEC	0.0413822	#N/A	#N/A													13.7618	0.0503651
M88_5	20.33	20.46	20.395			11150	0.0490316		13.4449	0.0490316	PCa	#N/A	0.0490316	0.0490316													9.38154	0.0413822
M88_7	22.63	22.3	22.465			2328	0.0445137		11.1855	0.0445137	PCa	#N/A	0.0445137	0.0445137													13.4449		0.0490316
M89_2	21.88	21.78	21.83			3336	0.0458085		11.7043	0.0458085	NEC	0.0458085	#N/A	#N/A													11.1855			0.0445137
M89_3	22.32	22.34	22.33			2233	0.0447828		11.1254	0.0447828	NEC	0.0447828	#N/A	#N/A													11.7043	0.0458085
M89_8	23.92	23.71	23.815			1861	0.0419903		10.8626	0.0419903	NEC	0.0419903	#N/A	#N/A													11.1254	0.0447828
M90_1	23.22	23.24	23.23			2478	0.0430478		11.2755	0.0430478	NEC	0.0430478	#N/A	#N/A													10.8626	0.0419903
M90_3	22.64	22.71	22.675			2504	0.0441014		11.2906	0.0441014	PCa	#N/A	0.0441014	0.0441014													11.2755	0.0430478
M90_4	22.25	22.2	22.225			2264	0.0449944		11.1453	0.0449944	NEC	0.0449944	#N/A	#N/A													11.2906		0.0441014
M90_5	20.1	20.1	20.1			13028	0.0497512		13.6694	0.0497512	PCa	#N/A	0.0497512	0.0497512													11.1453	0.0449944
M90_8	20.06	20	20.03			23695	0.0499251		14.5324	0.0499251	PCa	#N/A	0.0499251	0.0499251													13.6694		0.0497512
M90_9	18.91	18.95	18.93			20862	0.0528262		14.3487	0.0528262	PCa	#N/A	0.0528262	0.0528262													14.5324		0.0499251
M91_1	20.95	20.93	20.94			8249	0.0477555		13.0102	0.0477555	PCa	#N/A	0.0477555	0.0477555													14.3487		0.0528262
M92_3	23.86	23.78	23.82			1274	0.0419815		10.3163	0.0419815	NEC	0.0419815	#N/A	#N/A													13.0102			0.0477555
M92_6	20.99	20.85	20.92			4234	0.0478011		12.0481	0.0478011	NEC	0.0478011	#N/A	#N/A													10.3163	0.0419815
M93_1	22.63	22.29	22.46			2853	0.0445236		11.4788	0.0445236	NEC	0.0445236	#N/A	#N/A													12.0481	0.0478011
M93_2	27.58	27.59	27.585			444	0.0362516		8.79766	0.0362516	NEC	0.0362516	#N/A	#N/A													11.4788	0.0445236
M93_3	23.02	22.36	22.69			1570	0.0440723		10.6175	0.0440723	NEC	0.0440723	#N/A	#N/A													8.79766	0.0362516
M94_3	24.1	24.03	24.065			552	0.0415541		9.11114	0.0415541	PCa	#N/A	0.0415541	0.0415541													10.6175	0.0440723
M95_1	23.84	24.06	23.95			806	0.0417537		9.65642	0.0417537	NEC	0.0417537	#N/A	#N/A													9.11114			0.0415541
M96_1	23.54	23.63	23.585			2716	0.0423998		11.4078	0.0423998	NEC	0.0423998	#N/A	#N/A													9.65642	0.0417537
M96_3	19.74	19.79	19.765			12344	0.0505945		13.5916	0.0505945	PCa	#N/A	0.0505945	0.0505945													11.4078	0.0423998
																											13.5916		0.0505945

## Sheet: KLK3_EV
SAMPLE_ID	Cp	Cp	AV(Cp)	Odd low KLK3 samples		KLK3 (exon 2_3)	NanoString KLK3 (exons 1_2)	1/Ct			Log2(Nano)	1/Ct)	Group	NEC	PCa	PCa														Log2(Nano)	NEC	PCa	PCa
M_76_6	31.7	31.73	31.715	PCa		4928	2914	0.0315308			11.5093	0.0315308	PCa	#N/A	0.0315308	0.0315308														11.5093			0.0315308
M_78_9	30.2	30.28	30.24	PCa		9028	7718	0.0330688			12.9142	0.0330688	PCa	#N/A	0.0330688	0.0330688														12.9142			0.0330688
M_79_1	31.53	31.44	31.485	PCa		2850	3629	0.0317612			11.8258	0.0317612	PCa	#N/A	0.0317612	0.0317612														11.8258			0.0317612
M_75_1	30.31	30.5	30.405	PCa		8512	9338	0.0328893			13.1891	0.0328893	PCa	#N/A	0.0328893	0.0328893														13.1891		0.0328893
M_80_1	29.84	29.74	29.79	PCa		13776	15819	0.0335683			13.9495	0.0335683	PCa	#N/A	0.0335683	0.0335683														13.9495		0.0335683
M_86_1	33.04	33.14	33.09	PCa		2617	2394	0.0302206			11.2258	0.0302206	PCa	#N/A	0.0302206	0.0302206														11.2258		0.0302206
M_88_5	28.95	28.9	28.925	PCa		12928	17601	0.0345722			14.1035	0.0345722	PCa	#N/A	0.0345722	0.0345722														14.1035		0.0345722
M_113_2	35.71	35.7	35.705	NC		5950	297	0.0280073			8.21917	0.0280073	NEC	0.0280073	#N/A	#N/A														8.21917	0.0280073
M_78_1	30.7	30.7	30.7	NC		7051	8208	0.0325733			13.003	0.0325733	NEC	0.0325733	#N/A	#N/A														13.003	0.0325733
M_81_4	29.94	29.98	29.96	NC		13137	11332	0.0333778			13.4682	0.0333778	NEC	0.0333778	#N/A	#N/A														13.4682	0.0333778
M_83_2	30.67	30.69	30.68	NC		8316	7352	0.0325945			12.8441	0.0325945	NEC	0.0325945	#N/A	#N/A														12.8441	0.0325945
M_85_1	29.77	29.76	29.765	NC		11875	9258	0.0335965			13.1766	0.0335965	NEC	0.0335965	#N/A	#N/A														13.1766	0.0335965
M_90_9	30.08	30.05	30.065	NC		8509	8082	0.0332613			12.9807	0.0332613	PCa	#N/A	0.0332613	0.0332613														12.9807		0.0332613
M_93_2	29.76	29.78	29.77	NC		10673	13180	0.0335909			13.6862	0.0335909	NEC	0.0335909	#N/A	#N/A														13.6862	0.0335909
M_118_1	27.72	27.61	27.665			1656	283	0.0361468			8.14975	0.0361468	PCa	#N/A	0.0361468	0.0361468														8.14975			0.0361468
M_89_8	26.82	26.63	26.725			4152	342	0.0374181			8.42206	0.0374181	NEC	0.0374181	#N/A	#N/A														8.42206	0.0374181
M_115_1	26.6	26.62	26.61			1623	1352	0.0375799			10.4019	0.0375799	NEC	0.0375799	#N/A	#N/A														10.4019	0.0375799
M_95_1	26.36	26.33	26.345			546	249	0.0379579			7.96578	0.0379579	NEC	0.0379579	#N/A	#N/A														7.96578	0.0379579
M_114_5	25.72	25.89	25.805			2236	1557	0.0387522			10.6055	0.0387522	PCa	#N/A	0.0387522	0.0387522														10.6055			0.0387522
M_114_4	24.49	24.51	24.5			1319	1122	0.0408163			10.1331	0.0408163	PCa	#N/A	0.0408163	0.0408163														10.1331			0.0408163
M_96_1	24.37	24.38	24.375			5840	1714	0.0410256			10.744	0.0410256	NEC	0.0410256	#N/A	#N/A														10.744	0.0410256
M_102_3	24.32	24.08	24.2			3200	2163	0.0413223			11.0795	0.0413223	PCa	#N/A	0.0413223	0.0413223														11.0795		0.0413223
M_91_1	24.16	24.21	24.185			4716	4607	0.0413479			12.1699	0.0413479	PCa	#N/A	0.0413479	0.0413479														12.1699			0.0413479
M_84_3	24.24	24.13	24.185			6007	3011	0.0413479			11.5565	0.0413479	LC	#N/A	#N/A	#N/A														11.5565
M_90_1	24.07	24.1	24.085			2744	3973	0.0415196			11.9564	0.0415196	NEC	0.0415196	#N/A	#N/A														11.9564	0.0415196
M_75_3	24.01	24.05	24.03			1264	3186	0.0416146			11.638	0.0416146	NEC	0.0416146	#N/A	#N/A														11.638	0.0416146
M_90_8	23.87	23.91	23.89			6627	4911	0.0418585			12.2621	0.0418585	PCa	#N/A	0.0418585	0.0418585														12.2621		0.0418585
M_102_4	23.71	23.69	23.7			5083	5967	0.0421941			12.543	0.0421941	PCa	#N/A	0.0421941	0.0421941														12.543			0.0421941
M_93_1	23.71	23.62	23.665			4878	7549	0.0422565			12.8823	0.0422565	NEC	0.0422565	#N/A	#N/A														12.8823	0.0422565
M_96_3	23.6	23.59	23.595			4637	3079	0.0423819			11.5887	0.0423819	PCa	#N/A	0.0423819	0.0423819														11.5887		0.0423819
M_86_3	23.58	23.33	23.455			6927	3899	0.0426348			11.9293	0.0426348	PCa	#N/A	0.0426348	0.0426348														11.9293			0.0426348
M_101_2	23.31	23.27	23.29			4021	2522	0.0429369			11.3009	0.0429369	PCa	#N/A	0.0429369	0.0429369														11.3009			0.0429369
M_77_2	23.22	23.33	23.275			8324	6017	0.0429646			12.5551	0.0429646	PCa	#N/A	0.0429646	0.0429646														12.5551			0.0429646
M_90_4	23.34	23.21	23.275			4948	2292	0.0429646			11.163	0.0429646	NEC	0.0429646	#N/A	#N/A														11.163	0.0429646
M_86_6	23.24	23.24	23.24			6481	5646	0.0430293			12.4633	0.0430293	NEC	0.0430293	#N/A	#N/A														12.4633	0.0430293
M_92_6	23.19	23.24	23.215			6715	5554	0.0430756			12.4396	0.0430756	NEC	0.0430756	#N/A	#N/A														12.4396	0.0430756
M_76_7	23.23	23.16	23.195			5678	5272	0.0431127			12.3644	0.0431127	NEC	0.0431127	#N/A	#N/A														12.3644	0.0431127
M_82_7	23.15	23.15	23.15			6802	7317	0.0431965			12.8372	0.0431965	PCa	#N/A	0.0431965	0.0431965														12.8372		0.0431965
M_82_2	23.19	23.08	23.135			9558	10166	0.0432246			13.3116	0.0432246	PCa	#N/A	0.0432246	0.0432246														13.3116		0.0432246
M_100_6	23.11	23.12	23.115			6600	7851	0.043262			12.9388	0.043262	NEC	0.043262	#N/A	#N/A														12.9388	0.043262
M_78_8	22.92	22.94	22.93			5375	6710	0.043611			12.7123	0.043611	PCa	#N/A	0.043611	0.043611														12.7123			0.043611
M_92_3	23.01	22.85	22.93			5612	5146	0.043611			12.3295	0.043611	NEC	0.043611	#N/A	#N/A														12.3295	0.043611
M_94_3	22.98	22.8	22.89			3085	2107	0.0436872			11.0417	0.0436872	PCa	#N/A	0.0436872	0.0436872														11.0417			0.0436872
M_87_4	22.85	22.84	22.845			7049	7134	0.0437733			12.8007	0.0437733	NEC	0.0437733	#N/A	#N/A														12.8007	0.0437733
M_100_10	22.82	22.84	22.83				11087	0.043802			13.4367	0.043802	NEC	0.043802	#N/A	#N/A														13.4367	0.043802
M_78_5	22.9	22.76	22.83			5834	7519	0.043802			12.8765	0.043802	NEC	0.043802	#N/A	#N/A														12.8765	0.043802
M_83_5	22.85	22.81	22.83			3950	4916	0.043802			12.2636	0.043802	NEC	0.043802	#N/A	#N/A														12.2636	0.043802
M_81_7	22.82	22.59	22.705			7843	5473	0.0440432			12.4184	0.0440432	PCa	#N/A	0.0440432	0.0440432														12.4184		0.0440432
M_84_5	22.75	22.65	22.7			5887	4814	0.0440529			12.2333	0.0440529	LC	#N/A	#N/A	#N/A														12.2333
M_86_8	22.63	22.61	22.62			6937	5292	0.0442087			12.3699	0.0442087	PCa	#N/A	0.0442087	0.0442087														12.3699		0.0442087
M_87_2	22.57	22.53	22.55			10214	11021	0.0443459			13.4281	0.0443459	NEC	0.0443459	#N/A	#N/A														13.4281	0.0443459
M_75_6	22.56	22.5	22.53			8365	9783	0.0443853			13.2562	0.0443853	PCa	#N/A	0.0443853	0.0443853														13.2562		0.0443853
M_89_2	22.38	22.52	22.45			9686	10607	0.0445434			13.3729	0.0445434	NEC	0.0445434	#N/A	#N/A														13.3729	0.0445434
M_75_5	22.23	22.43	22.33			8241	11348	0.0447828			13.4703	0.0447828	NEC	0.0447828	#N/A	#N/A														13.4703	0.0447828
M_104_5	22.23	22.25	22.24			10227	10250	0.044964			13.3235	0.044964	PCa	#N/A	0.044964	0.044964														13.3235		0.044964
M_79_5	22.11	22.28	22.195			11818	14014	0.0450552			13.7747	0.0450552	NEC	0.0450552	#N/A	#N/A														13.7747	0.0450552
M_84_2	22.27	22.12	22.195			4314	3364	0.0450552			11.7164	0.0450552	PCa	#N/A	0.0450552	0.0450552														11.7164		0.0450552
M_93_3	22.16	22.19	22.175			13680	15071	0.0450958			13.8796	0.0450958	NEC	0.0450958	#N/A	#N/A														13.8796	0.0450958
M_75_4	22.08	22.05	22.065			6357	8115	0.0453206			12.9866	0.0453206	PCa	#N/A	0.0453206	0.0453206														12.9866			0.0453206
M_76_4	22.05	22.03	22.04			14201	13334	0.0453721			13.7029	0.0453721	PCa	#N/A	0.0453721	0.0453721														13.7029		0.0453721
M_75_2	21.94	21.93	21.935			8427	9115	0.0455892			13.1542	0.0455892	PCa	#N/A	0.0455892	0.0455892														13.1542			0.0455892
M_82_5	21.92	21.91	21.915			6851	7379	0.0456308			12.8494	0.0456308	NEC	0.0456308	#N/A	#N/A														12.8494	0.0456308
M_90_5	21.86	21.79	21.825			17196	19173	0.045819			14.2269	0.045819	PCa	#N/A	0.045819	0.045819														14.2269		0.045819
M_77_1	21.59	21.64	21.615			16724	18416	0.0462642			14.1688	0.0462642	NEC	0.0462642	#N/A	#N/A														14.1688	0.0462642
M_89_3	21.61	21.59	21.6			8611	8476	0.0462963			13.0493	0.0462963	NEC	0.0462963	#N/A	#N/A														13.0493	0.0462963
M_75_10	21.44	21.35	21.395			6731	10738	0.0467399			13.3906	0.0467399	NEC	0.0467399	#N/A	#N/A														13.3906	0.0467399
M_83_1	21.37	21.3	21.335			10316	12269	0.0468713			13.5828	0.0468713	NEC	0.0468713	#N/A	#N/A														13.5828	0.0468713
M_88_7	21.26	21.37	21.315			18037	22114	0.0469153			14.4327	0.0469153	PCa	#N/A	0.0469153	0.0469153														14.4327			0.0469153
M_100_4	21.32	21.26	21.29			8285	10624	0.0469704			13.3752	0.0469704	PCa	#N/A	0.0469704	0.0469704														13.3752		0.0469704
M_75_7	21	21.02	21.01			12442	19120	0.0475964			14.2229	0.0475964	PCa	#N/A	0.0475964	0.0475964														14.2229		0.0475964
M_90_3	20.63	20.73	20.68			12922	15393	0.0483559			13.9101	0.0483559	PCa	#N/A	0.0483559	0.0483559														13.9101		0.0483559
			7	NEC
			4	≤Gs3+4 (LC)
			2	≥Gs4+3 (HC)

## Sheet: TMPRSS2-ERG_EV
	EV Fraction
			Log2(NanoString)
Sample_ID		TMPRSS2/ERG RT_PCR (Positive/Negative)	TMPRSS2.ERG_EV	ERG.3.ex.4.5_EV	ERG3.ex.6.7_EV
M_102_4	PCa	Neg	0	0	0
M_114_4	PCa	Neg	0	0	0
M_76_6	PCa	Neg	0	0	0
M_77_2	PCa	Neg	0	0	0
M_88_7	PCa	Neg	0	0	0
M_81_7	PCa	Neg	0	0	0
M_75_4	PCa	Neg	0	0	5.58496
M_90_3	PCa	Neg	0	0	7.50779
M_75_7	PCa	Neg	6.39232	5.16993	8.50779
M_81_1	PCa	Pos	0	0	0
M_100_4	PCa	Pos	7.34873	3.45943	1
M_86_5	PCa	Pos	0	0	4.45943
M_78_9	PCa	Pos	0	4.85798	7.78136
M_86_3	PCa	Pos	7.98868	7.36632	8.09276
M_102_3	PCa	Pos	6.20945	0	8.13443
M_76_4	PCa	Pos	5.78136	6.06609	8.24793
M_86_8	PCa	Pos	10.3707	7.76155	8.37504
M_80_1	PCa	Pos	7.45121	7.26679	8.53916
M_79_1	PCa	Pos	6.89482	6.9542	8.94544
M_75_6	PCa	Pos	9.07948	8.03342	9.37721
M_82_2	PCa	Pos	7.46761	6.14975	9.87958
M_90_9	PCa	Pos	10.5565	9.12412	10.2819
M_114_5	PCa	Pos	6.04439	8.31741	10.2935
M_88_5	PCa	Pos	8.40514	10.0348	10.7091
M_86_1	PCa	Pos	9.56033	8.2384	10.7296
M_82_7	PCa	Pos	7.87652	8.43879	10.8025
M_75_2	PCa	Pos	10.9076	10.3061	11.4466
M_78_8	PCa	Pos	11.8086	10.6839	13.0289
M_100_10	NC	Neg	0	0	0
M_115_1	NC	Neg	0	0	4.52356
M_75_3	NC	Neg	0	0	0
M_75_5	NC	Neg	0	0	0
M_77_1	NC	Neg	0	0	0
M_78_1	NC	Neg	0	0	0
M_78_5	NC	Neg	0	0	6.20945
M_79_5	NC	Neg	0	0	0
M_82_5	NC	Neg	0	0	0
M_87_2	NC	Neg	0	0	0
M_87_4	NC	Neg	0	0	0
M_89_2	NC	Neg	0	0	3.58496
M_89_3	NC	Neg	4.75489	6.76818	5.39232
M_89_8	NC	Neg	0	0	0
M_90_1	NC	Neg	7.74147	5.12928	8.42626
M_92_3	NC	Neg	0	0	5.35755
M_93_2	NC	Neg	0	0	9.30378
M_93_3	NC	Neg	0	0	3.80735
M_95_1	NC	Neg	0	0	0
M_96_1	NC	Neg	8.50383	5.97728	8.54689
M_100_6	NC	Pos	5.04439	5.42626	7.6865
M_75_10	NC	Pos	5.83289	4.16993	8.12928
M_76_7	NC	Pos	0	0	0
M_81_4	NC	Pos	1.58496	5.67243	10.1972
M_83_1	NC	Pos	0	0	5.85798
M_83_2	NC	Pos	0	0	0
M_83_5	NC	Pos	0	3.45943	6.74147
M_85_1	NC	Pos	0	0	6.83289
M_86_6	NC	Pos	0	3.16993	6.04439

## Sheet: Primer sets
PRIMERS	Description	SEQUENCE	EXON	LENGTH	TM	AMPLICON	PROBE_ROCHE	PROBE SEQUENECE	Isoforms
FOLH1 Fwd	target	tccactctaccaatgaagtgaca	7	23	59	96pb		aggagcag	1,2,3,4,5
FOLH1 Rev	target	ggtgacctcccagaatgaca	8	20	60
PCA3 Fwd	target	ggaagcacaaaaggaagcac	3	20	60	67pb		ctgggaga
PCA3 Rev	target	catcgatgacccaagatgg	4	18	60
OR51E2 Fwd	target	cctcccctggaatctaaagc	1	20	52	108pb		cctcagcc	1
OR51E2 Rev	target	tgactggagagggtgaggtc	1_2	20	51
KLK3 Fwd	housekeeping	tccgtgacgtggattggt	1_2	18	51	83pb		ggaggctg
KLK3 Rev	housekeeping	cagggttgggaatgcttct	2	19	51
RPLP2 Fwd	housekeeping	gacgaccggctcaacaag		18	60	96pb		ttgcccag
RPLP2 Rev	housekeeping	agcaggtacactggcaagc		19	59
Product	Ref
LightCycler 480 multiwell plate 384	04729749001
Light Cycler sealing foil	04729757001
LightCycler 480 Probes Master	04887301001
All RT_qPCR reactions were carried out in duplicate or triplicate using UPL probes and the corresponding primer pair for given genes. They are labeled at the 5' end with fluorescein (FAM) and at the 3' end with a dark queNECher dye. Fluorescent signals were mesasured in a Light Cycler 480 II and data analysis was carried out using the LightCycler software (v.1.5) (Roche)
TMPRSS2:ERG Fwd	fusion gene	CAGGAGGCGGAGGCGGA
TMPRSS2:ERG Ref	fusion gene	GGCGTTGTAGCTGGGGGTGAG
PCR conditions: 1 x 94ºC 30 sec, 35 x(94ºC 20 sec, 68ºC 60 sec), 1 x 68ºC 7 min, hold at 4ºC
1 Clark J, Merson S, Jhavar S, Flohr P, Edwards S, Foster CS et al. Diversity of TMPRSS2-ERG fusion transcripts in the human prostate. Oncogene 2007; 26: 2667–2673.

## Sheet: FOLH1_Cells
SAMPLE_ID	Cp	Cp	AV(Cp)				Nano	Ct		NanoString	1/ Ct	Group	NEC	PCa	PCa													NanoString	NEC	PCa	PCa
M100_4	24.88	24.87	24.875			M_100_4	1586	0.040201		10.6321	0.040201	PCa	#N/A	0.040201	0.040201													10.6321		0.040201
M100_6	26.73	26.82	26.775			M_100_6	117	0.0373483		6.88264	0.0373483	NEC	0.0373483	#N/A	#N/A													6.88264	0.0373483
M101_2	43.97		43.97			M_101_2						PCa	#N/A	0	0
M102_3	25.59	25.37	25.48			M_102_3	322	0.0392465		8.33539	0.0392465	PCa	#N/A	0.0392465	0.0392465													8.33539		0.0392465
M102_4	22.61	22.91	22.76			M_102_4	2907	0.0439367		11.5058	0.0439367	PCa	#N/A	0.0439367	0.0439367													11.5058			0.0439367
M104_5	27.59	27.67	27.63			M_104_5	24	0.0361925		4.64386	0.0361925	PCa	#N/A	0.0361925	0.0361925													4.64386		0.0361925
M113_2	35.84	34.95	35.395			M_113_2	29	0.0282526		4.90689	0.0282526	NEC	0.0282526	#N/A	#N/A													4.90689	0.0282526
M114_4	26.39	26.35	26.37			M_114_4	206	0.0379219		7.69349	0.0379219	PCa	#N/A	0.0379219	0.0379219													7.69349			0.0379219
M114_5	22.18	22.17	22.175			M_114_5	3769	0.0450958		11.8803	0.0450958	PCa	#N/A	0.0450958	0.0450958													11.8803			0.0450958
M115_1	26.13	26.35	26.24			M_115_1	34	0.0381098		5.12928	0.0381098	NEC	0.0381098	#N/A	#N/A													5.12928	0.0381098
M118_1	22.87	22.79	22.83			M_118_1	1947	0.043802		10.9278	0.043802	PCa	#N/A	0.043802	0.043802													10.9278			0.043802
M75_1	29.76	29.58	29.67			M_75_1	0	0.0337041		0	0.0337041	PCa	#N/A	0.0337041	0.0337041													0		0.0337041
M75_10	26.75	26.76	26.755			M_75_10	1559	0.0373762		10.6073	0.0373762	NEC	0.0373762	#N/A	#N/A													10.6073	0.0373762
M75_2	23.04	23.27	23.155			M_75_2	2512	0.0431872		11.2952	0.0431872	PCa	#N/A	0.0431872	0.0431872													11.2952			0.0431872
M75_3	18.5		18.5			M_75_3						NEC	0	#N/A	#N/A
M75_4	28.09	28.04	28.065			M_75_4	24	0.0356316		4.64386	0.0356316	PCa	#N/A	0.0356316	0.0356316													4.64386			0.0356316
M75_5	26.59	26.7	26.645			M_75_5	1396	0.0375305		10.4481	0.0375305	NEC	0.0375305	#N/A	#N/A													10.4481	0.0375305
M75_6	36.98	38.37	37.675			M_75_6	828	0.0265428		9.69523	0.0265428	PCa	#N/A	0.0265428	0.0265428													9.69523		0.0265428
M75_7	24.05	24.15	24.1			M_75_7	2216	0.0414938		11.1144	0.0414938	PCa	#N/A	0.0414938	0.0414938													11.1144		0.0414938
M76_4	27.73	27.69	27.71			M_76_4	131	0.0360881		7.04439	0.0360881	PCa	#N/A	0.0360881	0.0360881													7.04439		0.0360881
M76_6						M_76_6						PCa	#N/A	0	0
M76_7	31.22	31.04	31.13			M_76_7	9	0.0321234		3.32193	0.0321234	NEC	0.0321234	#N/A	#N/A													3.32193	0.0321234
M77_1	26.93	28.16	27.545			M_77_1	167	0.0363042		7.39232	0.0363042	NEC	0.0363042	#N/A	#N/A													7.39232	0.0363042
M77_2	18.57	18.64	18.605			M_77_2						PCa	#N/A	0	0
M78_1	28.55	28.48	28.515			M_78_1	0	0.0350693		0	0.0350693	NEC	0.0350693	#N/A	#N/A													0	0.0350693
M78_5	32.75	32.6	32.675			M_78_5	2	0.0306044		1.58496	0.0306044	NEC	0.0306044	#N/A	#N/A													1.58496	0.0306044
M78_8	28.55	28.62	28.585			M_78_8	153	0.0349834		7.26679	0.0349834	PCa	#N/A	0.0349834	0.0349834													7.26679			0.0349834
M78_9	26.88	26.86	26.87			M_78_9	1526	0.0372162		10.5765	0.0372162	PCa	#N/A	0.0372162	0.0372162													10.5765			0.0372162
M79_1	24.55	24.55	24.55			M_79_1	992	0.0407332		9.95565	0.0407332	PCa	#N/A	0.0407332	0.0407332													9.95565			0.0407332
M80_1	28.03	27.94	27.985			M_80_1	22	0.0357334		4.52356	0.0357334	PCa	#N/A	0.0357334	0.0357334													4.52356		0.0357334
M81_4						M_81_4						NEC	0	#N/A	#N/A
M81_7	24.03	24.08	24.055			M_81_7	2698	0.0415714		11.3982	0.0415714	PCa	#N/A	0.0415714	0.0415714													11.3982		0.0415714
M82_2	27.43	27.61	27.52			M_82_2	364	0.0363372		8.51175	0.0363372	PCa	#N/A	0.0363372	0.0363372													8.51175		0.0363372
M82_5	25.88	27.45	26.665			M_82_5	838	0.0375023		9.71253	0.0375023	NEC	0.0375023	#N/A	#N/A													9.71253	0.0375023
M82_7	27.84	27.7	27.77			M_82_7	56	0.0360101		5.83289	0.0360101	PCa	#N/A	0.0360101	0.0360101													5.83289		0.0360101
M83_1	29.14	29.67	29.405			M_83_1	564	0.0340078		9.14211	0.0340078	NEC	0.0340078	#N/A	#N/A													9.14211	0.0340078
M83_2	24.95	24.92	24.935			M_83_2	404	0.0401043		8.66178	0.0401043	NEC	0.0401043	#N/A	#N/A													8.66178	0.0401043
M83_5	28.22	28.21	28.215			M_83_5	151	0.0354421		7.24793	0.0354421	NEC	0.0354421	#N/A	#N/A													7.24793	0.0354421
M84_2	30.11	29.9	30.005			M_84_2	16	0.0333278		4.08746	0.0333278	PCa	#N/A	0.0333278	0.0333278													4.08746		0.0333278
M85_1	25.71	25.67	25.69			M_85_1	330	0.0389257		8.37069	0.0389257	NEC	0.0389257	#N/A	#N/A													8.37069	0.0389257
M86_1	38.01	37.66	37.835			M_86_1	0	0.0264306		0	0.0264306	PCa	#N/A	0.0264306	0.0264306													0		0.0264306
M86_3	32.73	32.49	32.61			M_86_3	264	0.0306654		8.04985	0.0306654	PCa	#N/A	0.0306654	0.0306654													8.04985			0.0306654
M86_6	30.05	30.14	30.095			M_86_6	174	0.0332281		7.45121	0.0332281	NEC	0.0332281	#N/A	#N/A													7.45121	0.0332281
M86_8	28.71	28.94	28.825			M_86_8	455	0.0346921		8.83289	0.0346921	PCa	#N/A	0.0346921	0.0346921													8.83289		0.0346921
M87_2	29.5	29.47	29.485			M_87_2	7	0.0339156		3	0.0339156	NEC	0.0339156	#N/A	#N/A													3	0.0339156
M87_4	24.61	24.8	24.705			M_87_4	708	0.0404776		9.46964	0.0404776	NEC	0.0404776	#N/A	#N/A													9.46964	0.0404776
M88_5	29.87	29.96	29.915			M_88_5	603	0.033428		9.2384	0.033428	PCa	#N/A	0.033428	0.033428													9.2384		0.033428
M88_7	28.01	28	28.005			M_88_7	874	0.0357079		9.77314	0.0357079	PCa	#N/A	0.0357079	0.0357079													9.77314			0.0357079
M89_2	26.18	26.13	26.155			M_89_2	653	0.0382336		9.35315	0.0382336	NEC	0.0382336	#N/A	#N/A													9.35315	0.0382336
M89_3	28.95	29.09	29.02			M_89_3	56	0.034459		5.83289	0.034459	NEC	0.034459	#N/A	#N/A													5.83289	0.034459
M89_8	24.7	24.69	24.695			M_89_8	499	0.040494		8.96578	0.040494	NEC	0.040494	#N/A	#N/A													8.96578	0.040494
M90_1	26.8	26.63	26.715			M_90_1	261	0.0374322		8.03342	0.0374322	NEC	0.0374322	#N/A	#N/A													8.03342	0.0374322
M90_3	24.97	24.84	24.905			M_90_3	697	0.0401526		9.44708	0.0401526	PCa	#N/A	0.0401526	0.0401526													9.44708		0.0401526
M90_4						M_90_4						NEC	0	#N/A	#N/A
M90_5	23.59	23.63	23.61			M_90_5	1247	0.0423549		10.2854	0.0423549	PCa	#N/A	0.0423549	0.0423549													10.2854		0.0423549
M90_8	27.99	28.01	28			M_90_8	346	0.0357143		8.43879	0.0357143	PCa	#N/A	0.0357143	0.0357143													8.43879		0.0357143
M90_9	27.67	27.63	27.65			M_90_9	252	0.0361664		7.98299	0.0361664	PCa	#N/A	0.0361664	0.0361664													7.98299		0.0361664
M91_1	23.92	23.99	23.955			M_91_1	865	0.0417449		9.75822	0.0417449	PCa	#N/A	0.0417449	0.0417449													9.75822			0.0417449
M92_3	25.98	26.05	26.015			M_92_3	114	0.0384394		6.84549	0.0384394	NEC	0.0384394	#N/A	#N/A													6.84549	0.0384394
M93_1	28.58	28.67	28.625			M_93_1	36	0.0349345		5.20945	0.0349345	NEC	0.0349345	#N/A	#N/A													5.20945	0.0349345
M93_2	34.77	33.13	33.95			M_93_2	0	0.0294551		0	0.0294551	NEC	0.0294551	#N/A	#N/A													0	0.0294551
M93_3	26.92	27.01	26.965			M_93_3	718	0.0370851		9.48985	0.0370851	PCa	#N/A	0.0370851	0.0370851													9.48985			0.0370851
M94_3	25.51	25.52	25.515			M_94_3	324	0.0391926		8.3443	0.0391926	NEC	0.0391926	#N/A	#N/A													8.3443	0.0391926
M95_1	29.63	29.52	29.575			M_95_1	7	0.0338123		3	0.0338123	NEC	0.0338123	#N/A	#N/A													3	0.0338123
M96_1						M_96_1						NEC	0	#N/A	#N/A
M96_3	22.95	22.97	22.96			M_96_3	1302	0.043554		10.3476	0.043554	PCa	#N/A	0.043554	0.043554													10.3476		0.043554

## Sheet: OR51E2_Cells
SAMPLE_ID	Cp	Cp	AV(Cp)				Nano	Ct		NanoString	1/ Ct	Group	NEC	PCa	PCa													NanoString	NEC	PCa	PCa
M100_4	26.96	27.37	27.165			M_100_4	1230	0.0368121		10.2656	0.0368121	PCa	#N/A	0.0368121	0.0368121													10.2656		0.0368121
M100_6	28.77	28.8	28.785			M_100_6	77	0.0347403		6.2854	0.0347403	NEC	0.0347403	#N/A	#N/A													6.2854	0.0347403
M101_2						M_101_2						PCa
M102_3	28.21	28.07	28.14			M_102_3	266	0.0355366		8.0607	0.0355366	PCa	#N/A	0.0355366	0.0355366													8.0607		0.0355366
M102_4	28.76	28.68	28.72			M_102_4	0	0.0348189		0	0.0348189	PCa	#N/A	0.0348189	0.0348189													0			0.0348189
M104_5	31.02	31.37	31.195			M_104_5	1	0.0320564		1	0.0320564	PCa	#N/A	0.0320564	0.0320564													1		0.0320564
M113_2						M_113_2						NEC
M114_4	31.77	31.44	31.605			M_114_4	61	0.0316406		5.9542	0.0316406	PCa	#N/A	0.0316406	0.0316406													5.9542			0.0316406
M114_5	27.65	27.67	27.66			M_114_5	936	0.0361533		9.87191	0.0361533	PCa	#N/A	0.0361533	0.0361533													9.87191			0.0361533
M115_1	34.75	34.35	34.55			M_115_1	0	0.0289436		0	0.0289436	NEC	0.0289436	#N/A	#N/A													0	0.0289436
M118_1	27.37	27.27	27.32			M_118_1	539	0.0366032		9.07682	0.0366032	PCa	#N/A	0.0366032	0.0366032													9.07682			0.0366032
M75_1	29.1	29.47	29.285			M_75_1	0	0.0341472		0	0.0341472	PCa	#N/A	0.0341472	0.0341472													0		0.0341472
M75_10	27.71	27.84	27.775			M_75_10	153	0.0360036		7.26679	0.0360036	NEC	0.0360036	#N/A	#N/A													7.26679	0.0360036
M75_2	23.65	23.72	23.685			M_75_2	2788	0.0422208		11.4455	0.0422208	PCa	#N/A	0.0422208	0.0422208													11.4455			0.0422208
M75_3						M_75_3						NEC
M75_4	29.03	29.07	29.05			M_75_4	492	0.0344234		8.94544	0.0344234	PCa	#N/A	0.0344234	0.0344234													8.94544			0.0344234
M75_5	31.28	31.19	31.235			M_75_5	153	0.0320154		7.26679	0.0320154	NEC	0.0320154	#N/A	#N/A													7.26679	0.0320154
M75_6						M_75_6						PCa
M75_7	26.48	26.5	26.49			M_75_7	1692	0.0377501		10.7254	0.0377501	PCa	#N/A	0.0377501	0.0377501													10.7254		0.0377501
M76_4	31.32	31.18	31.25			M_76_4	0	0.032		0	0.032	PCa	#N/A	0.032	0.032													0		0.032
M76_6						M_76_6						PCa
M76_7	37.5	34.84	36.17			M_76_7	0	0.0276472		0	0.0276472	NEC	0.0276472	#N/A	#N/A													0	0.0276472
M77_1	37.47		37.47			M_77_1	0	0.026688		0	0.026688	NEC	0.026688	#N/A	#N/A													0	0.026688
M77_2	21.5	21.39	21.445			M_77_2						PCa
M78_1	36.87	36.17	36.52			M_78_1	0	0.0273823		0	0.0273823	NEC	0.0273823	#N/A	#N/A													0	0.0273823
M78_5		40.88	40.88			M_78_5	0	0.0244618		0	0.0244618	NEC	0.0244618	#N/A	#N/A													0	0.0244618
M78_8	26.82	26.77	26.795			M_78_8	246	0.0373204		7.94837	0.0373204	PCa	#N/A	0.0373204	0.0373204													7.94837			0.0373204
M78_9	26.8	26.61	26.705			M_78_9	277	0.0374462		8.11894	0.0374462	PCa	#N/A	0.0374462	0.0374462													8.11894			0.0374462
M79_1	28.32	28.29	28.305			M_79_1	111	0.0353294		6.80735	0.0353294	PCa	#N/A	0.0353294	0.0353294													6.80735			0.0353294
M80_1	32.29	32.31	32.3			M_80_1	0	0.0309598		0	0.0309598	PCa	#N/A	0.0309598	0.0309598													0		0.0309598
M81_4	31.64	31.4	31.52			M_81_4	0	0.0317259		0	0.0317259	NEC	0.0317259	#N/A	#N/A													0	0.0317259
M81_7	28.67	28.68	28.675			M_81_7	467	0.0348736		8.87036	0.0348736	PCa	#N/A	0.0348736	0.0348736													8.87036		0.0348736
M82_2	26.39	26.38	26.385			M_82_2	1949	0.0379003		10.9293	0.0379003	PCa	#N/A	0.0379003	0.0379003													10.9293		0.0379003
M82_5	28.77	28.77	28.77			M_82_5	295	0.0347584		8.20945	0.0347584	NEC	0.0347584	#N/A	#N/A													8.20945	0.0347584
M82_7	32.94	33.11	33.025			M_82_7	95	0.0302801		6.58496	0.0302801	PCa	#N/A	0.0302801	0.0302801													6.58496		0.0302801
M83_1	29.73	29.55	29.64			M_83_1	0	0.0337382		0	0.0337382	NEC	0.0337382	#N/A	#N/A													0	0.0337382
M83_2						M_83_2						NEC
M83_5	31.66	32.26	31.96			M_83_5	297	0.0312891		8.21917	0.0312891	NEC	0.0312891	#N/A	#N/A													8.21917	0.0312891
M84_2	29.05	29.14	29.095			M_84_2	32	0.0343702		5.04439	0.0343702	PCa	#N/A	0.0343702	0.0343702													5.04439		0.0343702
M85_1	26.73	26.98	26.855			M_85_1	326	0.037237		8.35315	0.037237	NEC	0.037237	#N/A	#N/A													8.35315	0.037237
M86_1	33.2	32.91	33.055			M_86_1	0	0.0302526		0	0.0302526	PCa	#N/A	0.0302526	0.0302526													0		0.0302526
M86_3	29.95	30.08	30.015			M_86_3	32	0.0333167		5.04439	0.0333167	PCa	#N/A	0.0333167	0.0333167													5.04439			0.0333167
M86_6	29.55	29.73	29.64			M_86_6	0	0.0337382		0	0.0337382	NEC	0.0337382	#N/A	#N/A													0	0.0337382
M86_8	28.88	28.9	28.89			M_86_8	36	0.0346141		5.20945	0.0346141	PCa	#N/A	0.0346141	0.0346141													5.20945		0.0346141
M87_2	32.51	33.24	32.875			M_87_2	0	0.0304183		0	0.0304183	NEC	0.0304183	#N/A	#N/A													0	0.0304183
M87_4	27.24	27.21	27.225			M_87_4	219	0.0367309		7.78136	0.0367309	NEC	0.0367309	#N/A	#N/A													7.78136	0.0367309
M88_5	27.33	27.4	27.365			M_88_5	164	0.036543		7.36632	0.036543	PCa	#N/A	0.036543	0.036543													7.36632		0.036543
M88_7	29.83	29.76	29.795			M_88_7	0	0.0335627		0	0.0335627	PCa	#N/A	0.0335627	0.0335627													0			0.0335627
M89_2	31.7	31.98	31.84			M_89_2	420	0.031407		8.71768	0.031407	NEC	0.031407	#N/A	#N/A													8.71768	0.031407
M89_3	32.56	32.32	32.44			M_89_3	0	0.0308261		0	0.0308261	NEC	0.0308261	#N/A	#N/A													0	0.0308261
M89_8	29.2	29.12	29.16			M_89_8	231	0.0342936		7.85798	0.0342936	NEC	0.0342936	#N/A	#N/A													7.85798	0.0342936
M90_1	30.28	30.56	30.42			M_90_1	20	0.0328731		4.39232	0.0328731	NEC	0.0328731	#N/A	#N/A													4.39232	0.0328731
M90_3	28.89	28.62	28.755			M_90_3	192	0.0347766		7.59246	0.0347766	PCa	#N/A	0.0347766	0.0347766													7.59246		0.0347766
M90_4						M_90_4						NEC
M90_5	28.75	28.37	28.56			M_90_5	145	0.035014		7.18982	0.035014	PCa	#N/A	0.035014	0.035014													7.18982		0.035014
M90_8	27.02	27.26	27.14			M_90_8	372	0.036846		8.54303	0.036846	PCa	#N/A	0.036846	0.036846													8.54303		0.036846
M90_9	29.67	29.57	29.62			M_90_9	51	0.033761		5.70044	0.033761	PCa	#N/A	0.033761	0.033761													5.70044		0.033761
M91_1	24.83	24.73	24.78			M_91_1	2560	0.0403551		11.3225	0.0403551	PCa	#N/A	0.0403551	0.0403551													11.3225			0.0403551
M92_3	33.03	32.75	32.89			M_92_3	0	0.0304044		0	0.0304044	NEC	0.0304044	#N/A	#N/A													0	0.0304044
M93_1	30.08	29.84	29.96			M_93_1	300	0.0333778		8.23362	0.0333778	NEC	0.0333778	#N/A	#N/A													8.23362	0.0333778
M93_2	32.25	31.97	32.11			M_93_2	0	0.0311429		0	0.0311429	NEC	0.0311429	#N/A	#N/A													0	0.0311429
M93_3	30.32	30.2	30.26			M_93_3	25	0.0330469		4.70044	0.0330469	PCa	#N/A	0.0330469	0.0330469													4.70044			0.0330469
M94_3	31	31.07	31.035			M_94_3	0	0.0322217		0	0.0322217	NEC	0.0322217	#N/A	#N/A													0	0.0322217
M95_1	32.31	32.22	32.265			M_95_1	0	0.0309933			0.0309933	NEC	0.0309933	#N/A	#N/A														0.0309933
M96_1						M_96_1						NEC
M96_3	26.37	26.34	26.355			M_96_3	801	0.0379435		9.64746	0.0379435	PCa	#N/A	0.0379435	0.0379435													9.64746		0.0379435

[truncated: 4 more sheets: PCA3_Cells, RPLP2_Cells, KLK3_Cells, TMPRSS2-ERG_Cells]
