# Supplementary material for: Gene-Transcript Expression in Urine Supernatant and Urine Cell-Sediment Are Different but Equally Useful for Detecting Prostate Cancer
Source: Cancers (Basel). 2023 Jan 27;15(3):789. doi: 10.3390/cancers15030789 (PMC9913640; doi:10.3390/cancers15030789)
Supplement: Supplementary file 1 [file cancers-15-00789-s001.zip › Table S4.xlsx]

## Sheet: Sheet1
	Sample_ID	Clinical category	EV Signature	Cell Signature	Combined Signature
	M_95_1	NC	0.156463	0.0318471	0.083871
	M_115_1	NC	0.425532	0.00729927	0.194444
	M_90_4	NC	0.05	0.214286	0.0208333
	M_93_1	NC	0.62987	0.195652	0.4
	M_100_10	NC	0.389262	0.589041	0.691176
	M_87_2	NC	0.506757	0.333333	0.328244
	M_75_3	NC	0.447552	0.057554	0.280255
	M_77_1	NC	0.0503597	0.585526	0.261745
	M_78_1	NC	0.0692308	0.0757576	0.0253165
	M_79_5	NC	0.0408163	0.0610687	0.0222222
	M_92_3	NC	0.118881	0.0328947	0.0169492
	M_78_5	NC	0.0503145	0.337838	0.0933333
	M_93_2	NC	0.403727	0.192593	0.2
	M_89_3	NC	0.351562	0.0896552	0.23125
	M_96_1	NC	0.725926	0.620155	0.586667
	M_93_3	NC	0.886525	0.233083	0.656934
	M_75_5	NC	0.0273973	0.543478	0.0857143
	M_87_4	NC	0.0294118	0.567568	0.122137
	M_82_5	NC	0.0942029	0.832258	0.435065
	M_89_2	NC	0.150685	0.463235	0.352941
	M_83_1	NC	0.123188	0.215385	0.0362319
	M_81_4	NC	0.0774194	0.0993377	0.0522388
	M_83_2	NC	0.300699	0.162963	0.100719
	M_86_6	NC	0.0857143	0.267974	0.146341
	M_76_7	NC	0.161972	0.0869565	0.255319
	M_85_1	NC	0.048951	0.51145	0.275168
	M_89_8	NC	0.472222	0.516129	0.641791
	M_100_6	NC	0.278912	0.882353	0.642857
	M_90_1	NC	0.605442	0.781818	0.65
	M_83_5	NC	0.765823	0.74026	0.75188
	M_92_6	NC	0.931034	0.427481	0.77305
	M_75_10	NC	0.652174	0.93662	0.791367
	M_75_8	NC	0.0793651	0.00632911	0.0136054
	M_97_4	NC	0.723881	0.173333	0.438356
	M_94_4	NC	0.873239	0.688742	0.75
	M_113_2	NC	0.0703125	0.197279	0.0984848
	M_104_5	PCa	0.6	0.288591	0.431507
	M_96_3	PCa	0.77027	0.762963	0.798387
	M_84_5	PCa	0.521127	0.489209	0.313333
	M_84_2	PCa	0.984848	0.625	0.903704
	M_84_3	PCa	0.470588	0.440299	0.380952
	M_75_1	PCa	0.516556	0.241135	0.335616
	M_101_2	PCa	0.346154	0.421429	0.265306
	M_118_1	PCa	0.873239	0.898649	0.891304
	M_114_4	PCa	0.744966	0.687023	0.792308
	M_88_7	PCa	0.449275	0.671756	0.625
	M_102_3	PCa	0.535714	0.265823	0.4
	M_100_4	PCa	0.890323	0.815068	0.825503
	M_86_5	PCa	0.896825	0.858108	0.780142
	M_114_5	PCa	0.807407	0.992908	0.893333
	M_86_3	PCa	0.963768	0.5	0.853846
	M_90_8	PCa	0.809524	0.726619	0.752
	M_81_7	PCa	0.261745	0.843537	0.609589
	M_90_3	PCa	0.755245	0.816327	0.822695
	M_102_4	PCa	0.871622	0.70068	0.79562
	M_76_6	PCa	0.70073	0.24026	0.503401
	M_75_4	PCa	0.582192	0.651007	0.653061
	M_80_1	PCa	0.864286	0.727891	0.79021
	M_86_8	PCa	0.858209	0.568182	0.812081
	M_81_1	PCa	0.774194	0.198529	0.604027
	M_82_7	PCa	0.687943	0.680272	0.621429
	M_86_1	PCa	0.639098	0.00769231	0.281879
	M_90_9	PCa	0.966443	0.73913	0.830882
	M_90_5	PCa	0.921986	0.72	0.954887
	M_91_1	PCa	0.147887	0.815385	0.58156
	M_94_3	PCa	0.863905	0.714286	0.767606
	M_75_7	PCa	0.829268	0.829457	0.858268
	M_77_2	PCa	0.330882	1	0.713235
	M_76_4	PCa	0.605442	0.344595	0.4
	M_82_2	PCa	0.224	0.953488	0.678571
	M_88_5	PCa	0.844444	0.768707	0.865248
	M_75_6	PCa	0.728395	0.941176	0.946746
	M_78_9	PCa	0.556391	0.743056	0.783784
	M_79_1	PCa	0.570312	0.673611	0.80137
	M_75_2	PCa	0.992593	0.964286	0.972789
	M_78_8	PCa	0.786585	0.753521	0.748092
